# Supplementary material for: Stromal inflammation is a targetable driver of hematopoietic aging
Source: Nat Cell Biol. Author manuscript; Available in PMC 2023 Mar 4. (PMC7614279; doi:10.1038/s41556-022-01053-0)
Supplement: Supplementary Information [file EMS170801-supplement-Supplementary_Information.zip]

Archive with 2 entries (2 files):
- 41556_2022_1053_MOESM1_ESM.pdf
- 41556_2022_1053_MOESM3_ESM.xlsx
