# Supplementary material for: Stromal inflammation is a targetable driver of hematopoietic aging
Source: Nat Cell Biol. Author manuscript; Available in PMC 2023 Mar 4. (PMC7614279; doi:10.1038/s41556-022-01053-0)
Supplement: Supplementary Information [file EMS170801-supplement-Supplementary_Information.zip › 41556_2022_1053_MOESM3_ESM.xlsx]

## Sheet: Supplementary Table 1
Cell Type*:		Mesenchymal clusters and groups:																				Cell type*:		Endothelial clusters and groups:
		M1	M2	M3	M4	M5	M6	M7	M8	M9	M10	M11	M12	M13	M14	M15	M16							E1	E2	E3	E4	E5	E6	E7
		MSC-L like		OPr like			MSC-S like																	Doublets	Pericytes	AEC like		Arterial	Transition	SEC like
Young MSC-L		39	12	0	0	2	0	0	0	0	0	0	0	0	0	0	0					Young AEC		1	4	24	26	19	8	2
Old MSC-L		33	23	0	0	2	0	0	0	0	0	0	0	0	0	0	0					Old AEC		0	3	34	27	16	2	0
Young MSC-S		0	0	0	1	8	3	9	4	0	0	0	13	0	2	5	14					Young SEC		9	0	0	0	0	2	59
Old MSC-S		0	0	0	1	5	2	6	3	10	0	0	10	0	1	0	21					Old SEC		4	1	2	6	2	12	44
Young OPr		3	0	15	7	14	0	0	0	0	0	0	0	0	0	5	0					Total:		14	8	60	59	37	24	105
Old OPr		7	3	1	3	15	0	0	0	0	0	0	0	0	0	0	0
Young mOPr		0	2	0	1	7	0	0	0	0	1	1	4	1	1	7	1
Old mOPr		4	10	0	0	12	0	0	0	0	0	0	0	0	0	0	0
Total:		86	50	16	13	65	5	15	7	10	1	1	27	1	4	17	36
*cell types identified by index sorting																						*cell types identified by index sorting
		Mesenchymal ICGS by cluster:																Mesenchymal ICGS by group:						Endothelial ICGS by cluster:							Endothelial ICGS by group:
Gene Symbol	Row ID	M1	M2	M3	M4	M5	M6	M7	M8	M9	M10	M11	M12	M13	M14	M15	M16	MSC-L like	OPr like	MSC-S like		Gene Symbol	Row ID	E1	E2	E3	E4	E5	E6	E7	Doublets	Pericytes	AEC-like	Arterial	Transition	SEC-like
Il1rn	A	4.85035	2.01432	0.321741	0.14782	0.902994	0	0.0793666	0	0	0	0	0.0282672	0	0	0	0.0196305	3.80769	0.699618	0.0214549		Gnai1	a	4.49468	0.22719	0.226288	0.472344	0.331931	0.410323	0.476861	4.49468	0.22719	0.348282	0.331931	0.410323	0.476861
Thsd7a	A	6.05574	3.81739	-0.498229	-0.587116	0.489508	3.3818	0.599618	1.4843	1.70063	-0.636366	-0.636366	0.257298	-0.636366	-0.636366	0.180457	-0.157784	5.23282	0.172488	0.428869		Gpr153	a	4.26444	0.542118	0.267345	0.387527	0.210317	0.806929	0.33485	4.26444	0.542118	0.326931	0.210317	0.806929	0.33485
Svep1	A	4.39001	2.14464	-3.28025	-4.14786	-2.94359	1.60371	-1.49346	4.39234	0.22852	-3.19531	4.79238	0.110455	4.32686	-4.2647	-4.09582	-4.08336	3.56451	-3.16744	-1.66237		Csmd1	a	5.43036	1.4603	0.0684972	0.0985914	0.205045	0.0931617	0.346841	5.43036	1.4603	0.0834179	0.205045	0.0931617	0.346841
Cxcl12	A	7.12857	5.64005	-5.11531	-5.2959	-3.1906	0.265282	-3.63296	1.17312	-3.00058	-2.92447	0.431794	-2.18312	1.12284	-3.08707	-4.93068	-2.85628	6.58132	-3.80937	-2.69574		Chl1	a	3.39557	0	0.0267264	0.13209	0.0232031	0.0669547	0.0206167	3.39557	0	0.0789652	0.0232031	0.0669547	0.0206167
Cyp1b1	A	4.3162	2.72322	-4.91529	-4.9275	-3.88163	-2.21103	-2.62234	-1.11652	-4.35766	-5.08796	-5.08796	-4.44168	-5.08796	-4.73689	-4.85344	0.405227	3.73054	-4.20221	-2.61161		Cldn10	a	4.31775	0	0.0421136	0.154946	0	0.0904507	0.24433	4.31775	0	0.0980558	0	0.0904507	0.24433
Apoe	A	4.55658	2.92057	-2.36349	-0.0136465	-3.32497	2.35474	-5.93134	-3.4985	-6.18948	0.119381	2.34854	-4.15832	-1.08034	-4.15521	-5.5118	-6.17987	3.9551	-2.70336	-4.89729		Efemp1	a	4.62421	0	0.126942	0.241439	0.0593875	0	0.0244186	4.62421	0	0.183709	0.0593875	0	0.0244186
Gas6	A	3.71285	1.41811	-5.46342	-4.93378	-4.31259	1.32977	-2.83991	1.39994	1.44935	0.599129	-2.61927	-2.14968	-0.365397	0.432959	-3.44837	-5.84609	2.8692	-4.59438	-2.73736		Ptprd	a	6.7593	0.216366	-0.381113	0.0537458	0.148084	0.3639	0.391583	6.7593	0.216366	-0.165511	0.148084	0.3639	0.391583
Ccbe1	A	5.95278	4.2989	0.114544	0	0.554679	2.56496	0.595679	2.45362	0.736977	2.42932	0	1.61383	0	0	0.0978743	0.0634827	5.34474	0.403051	0.776267		Adcy2	a	5.49394	0.353955	0.178673	0.287399	0.31796	0.242402	0.459485	5.49394	0.353955	0.232579	0.31796	0.242402	0.459485
Fmo2	A	7.76583	6.26125	0.0811907	0.082871	0.571025	6.16697	1.82829	0	4.33116	0	0	0.865327	0	0	0.101104	0.196898	7.21268	0.420138	1.07856		Maob	a	3.44183	0	0.0290334	0.256279	0.0412095	0.0573285	0.163843	3.44183	0	0.141701	0.0412095	0.0573285	0.163843
Fbln5	A	3.39713	1.54727	-5.96226	-5.59252	-4.49065	1.91161	-2.16192	0.764405	-1.45834	-6.6812	-4.40629	-2.86814	-6.6812	-3.56449	-5.99643	-0.631304	2.71703	-4.89352	-2.14707		Gpm6b	a	5.38977	0	0.098208	0.273304	0.017902	0.0540364	0.483196	5.38977	0	0.18502	0.017902	0.0540364	0.483196
Nrp1	A	3.38555	1.51805	-2.42133	-4.50252	-3.37355	1.97854	-0.93995	1.02111	-0.589692	-3.00477	-3.8882	-2.10382	0.530083	-4.16713	-5.23241	-3.29025	2.69897	-3.3676	-2.34025		Kcnip3	a	4.44074	0	0.0386018	0.0550005	0.0580888	0	0.236932	4.44074	0	0.0467322	0.0580888	0	0.236932
Ms4a4d	A	6.46142	4.05388	0.0490341	0	0.814021	7.19067	0.346849	2.68856	0	0	0	0.60361	1.41158	0	0.111691	0.019271	5.57629	0.571233	0.6474		Tnfrsf19	a	5.79255	0.147652	0.0493719	0.0946772	0.0718284	0.0464316	0.295754	5.79255	0.147652	0.0718342	0.0718284	0.0464316	0.295754
H2-K1	A	3.05733	1.59377	-1.98726	-4.75126	-2.73068	-1.03965	-1.53127	-1.24629	-1.11406	-1.12092	-0.368436	-2.18086	0.411933	-2.61499	-2.61424	-0.828942	2.51926	-2.88358	-1.55433		Serpina3c	a	4.48568	0	0.041762	0.0358464	0	0	0.101144	4.48568	0	0.038829	0	0	0.101144
Igfbp4	A	3.39119	1.35641	-7.80894	-6.20404	-4.271	1.16355	0.033888	-2.06559	1.62489	-0.787235	-0.237566	-2.44844	0.889181	-2.75016	-3.58095	-2.27057	2.64311	-5.14054	-1.70762		Plekhh2	a	5.07881	0.49288	0.08114	0.294786	0.0880825	0.0669547	0.175464	5.07881	0.49288	0.187065	0.0880825	0.0669547	0.175464
Marcks	A	2.43475	1.74332	-4.35315	-4.55864	-2.12999	-1.34859	0.865009	0.267624	-2.73178	3.22456	2.09286	-1.36173	0.988307	0.465537	-4.86663	-4.62237	2.18055	-2.84428	-2.39475		Ccrl1	a	7.33157	0	0.113256	0.245089	0.233093	0.288771	0.365771	7.33157	0	0.178619	0.233093	0.288771	0.365771
Cdc42ep1	A	4.41945	2.43498	-1.63273	-1.52742	-0.972309	0.573305	-1.71118	0.487843	0.23516	5.28361	-2.61923	-1.31436	-2.61923	-1.36565	-1.34088	-1.38007	3.68987	-1.16149	-1.05175		Pappa	a	7.32428	0.309598	0.195152	0.455702	0.403213	0.186025	0.556754	7.32428	0.309598	0.324332	0.403213	0.186025	0.556754
Fzd5	A	3.34441	1.1291	-3.64032	-1.98272	-2.20905	0.794802	-1.04258	-1.55465	-0.155107	-3.64032	-2.09442	-1.57795	0.0175478	-1.62632	-0.965947	-1.6485	2.52995	-2.42137	-1.24752		Slc26a7	a	6.53166	0	0.100123	0.132194	0.0462253	0	0.327927	6.53166	0	0.116024	0.0462253	0	0.327927
C2	A	4.61889	3.67645	0.0426936	0.143316	0.373316	3.46019	0.562235	2.37347	4.74972	4.69244	0	0.130872	0	0	0	0	4.27241	0.285232	0.790903		G0s2	a	3.34404	0	0.114589	0.171478	0	0.0451735	0.131547	3.34404	0	0.142794	0	0.0451735	0.131547
B2m	A	1.68975	0.401483	-4.00391	-2.50616	-1.82546	0.579681	-0.611953	-0.411398	-0.575254	-0.347759	-0.631747	-0.937831	0.912535	-1.21323	-2.01959	-0.198218	1.21612	-2.2904	-0.698575		Podn	a	4.03216	0.359793	0.0610476	0.234832	0.443214	0.21652	0.361023	4.03216	0.359793	0.147209	0.443214	0.21652	0.361023
1500009L16Rik	A	5.98174	2.85604	0.0895983	0.251473	0.225573	0	1.04193	0.773303	0.148321	0	0	0.410569	0	0	0.0987569	1.91105	4.83259	0.20601	0.839414		Epb4.1l4b	a	4.14668	0	0.0402276	0.225216	0.278451	0.132639	0.314644	4.14668	0	0.131945	0.278451	0.132639	0.314644
Gm17366	A	2.33027	0.69956	0	0	0.0506814	0	0.258986	0.235419	0	0	0	0.1641	0	0	0	0.462984	1.73075	0.0350457	0.214765		C2	a	3.80509	0.984863	0.0304808	0.272021	0.390959	0.25494	0.348063	3.80509	0.984863	0.150236	0.390959	0.25494	0.348063
Rbpms	A	4.7524	2.48153	-1.43071	-0.717663	-0.231853	1.31092	1.09883	-1.23383	2.22486	-1.52393	-1.52393	0.221134	7.24423	-1.52393	-1.25262	-0.883384	3.91752	-0.503099	-0.0998086		Col5a3	a	4.03314	0	0.154877	0.3751	0.268395	0.272391	0.518677	4.03314	0	0.264063	0.268395	0.272391	0.518677
Slc40a1	A	6.0046	4.20681	0.208888	1.44822	1.11383	0.793168	0	1.01161	0	4.69244	4.98721	0.541171	0	0	0.416593	0	5.34365	1.00604	0.3421		Rspo3	a	2.46161	0	0.0704524	0.148584	0.0981216	0.0448615	0.111656	2.46161	0	0.10919	0.0981216	0.0448615	0.111656
Fgd6	A	5.42539	3.59225	1.19621	2.23555	0.494953	0.530341	0.708897	0	0.0843322	0	0	0.563426	0	1.3423	0.257904	0.789239	4.75144	0.855038	0.544413		Mrc2	a	3.29802	0.388169	0.13767	0.190892	0.0232031	0.0577252	0.0978093	3.29802	0.388169	0.164057	0.0232031	0.0577252	0.0978093
Kalrn	A	4.17154	2.37898	-1.78207	-1.59087	-0.722438	-0.946867	-0.765835	-0.945678	-1.11865	-1.9303	-1.9303	-0.89017	-1.9303	0.547512	-0.0788641	0.916264	3.51251	-1.0229	-0.242086		Negr1	a	2.94587	0.162368	0.0146895	0.0245743	0	0	0.133092	2.94587	0.162368	0.0195904	0	0	0.133092
Runx2	A	2.75204	1.77592	1.53412	-2.5406	-2.39744	-3.23685	-4.41978	-2.76057	-2.33151	3.10459	-4.78052	-3.76725	-4.78052	0.477059	-3.40497	-3.68296	2.39317	-1.74804	-3.40206		Srpx	a	3.28079	0.111459	0.0433586	0.0908761	0.184104	0.145508	0.239797	3.28079	0.111459	0.0669177	0.184104	0.145508	0.239797
Hvcn1	A	4.52411	3.91991	0.196835	0.0515029	0.63171	0	0	0	0.687345	0	0	0.645236	0	0	0	0.134688	4.30198	0.477447	0.235029		Apod	a	3.09089	0	0.115681	0.429535	0.0949753	0.178629	0.314569	3.09089	0	0.271289	0.0949753	0.178629	0.314569
Cd1d1	A	5.42473	3.65382	0	0	0.66606	0	0.0793666	0	0	0	0	0.283318	0	0	0.338919	0.998274	4.77366	0.460573	0.407577		Cfh	a	7.35881	1.10206	0.327032	0.717829	0.198529	0.117799	0.598364	7.35881	1.10206	0.520788	0.198529	0.117799	0.598364
Vezt	A	4.30351	2.91989	-0.395749	-0.868725	-1.89561	-1.91234	-0.865606	-2.02423	-1.96445	-2.80543	-2.80543	-1.08524	4.44331	-0.707627	-0.64573	-0.877518	3.79483	-1.4983	-1.06635		C4b	a	7.69906	1.26333	0.409911	0.365993	0.154177	0.130875	0.685602	7.69906	1.26333	0.388136	0.154177	0.130875	0.685602
Fhl2	A	6.30327	4.53387	2.56424	-0.734748	-0.327636	2.09856	0.196367	0.0280371	2.39304	6.19155	-1.13374	0.448788	-1.13374	2.93884	1.47187	-0.935192	5.65276	0.108295	0.457391		Hp	a	9.40857	0.381137	0.0243913	0.209186	0.127113	-0.174497	0.784681	9.40857	0.381137	0.116012	0.127113	-0.174497	0.784681
Mylk	A	4.45568	3.26549	-1.80344	0.264865	-0.694387	-2.36933	-2.41911	-1.50707	-2.30025	6.22358	5.18776	-0.636291	5.81666	0.565572	1.21778	-2.65695	4.01811	-0.7505	-1.24454		Tnc	a	8.86302	1.19172	0.597057	1.03812	0.414307	0.211881	0.696129	8.86302	1.19172	0.815735	0.414307	0.211881	0.696129
Fgf7	A	6.79089	4.64929	0.0497583	0	0.976984	4.90365	1.74391	6.27018	3.33426	0	0	0.384371	0	1.8776	0.191069	0	6.00354	0.684043	1.20199		Chrdl1	a	8.03132	0	0.292327	0.493063	0.122018	0.0346906	0.589512	8.03132	0	0.391852	0.122018	0.0346906	0.589512
Spp1	A	6.00914	6.13203	-2.82693	2.86175	0.478325	-1.68968	-2.65781	-2.66733	-3.12122	-3.62994	5.76852	-2.17399	-3.62994	-1.46321	3.13876	-2.54338	6.05432	0.245352	-1.63261		Cdh11	a	7.94589	0.446639	0.348684	0.933106	0.284194	0.0785372	0.608701	7.94589	0.446639	0.63844	0.284194	0.0785372	0.608701
Sept4	A	6.43633	3.5319	1.07499	0.365341	1.36996	0.884842	0.522784	1.78269	0.333623	0	7.64864	0.514325	0	1.25019	0.35358	0	5.36853	1.18081	0.488936		Cxcl14	a	7.58559	0	0.25005	0.495731	0.280884	0.20261	0.695981	7.58559	0	0.371858	0.280884	0.20261	0.695981
Myo1b	A	5.00313	3.52518	-1.70391	-1.35037	-0.10608	0.151333	-0.9269	0.515911	-1.26345	1.35106	5.0831	0.115972	0.876439	2.35327	-0.386508	-0.93293	4.45976	-0.550134	-0.34251		Agt	a	7.32301	0.281122	0.213051	0.376433	0.151174	0.166069	0.474589	7.32301	0.281122	0.294056	0.151174	0.166069	0.474589
St5	A	4.89327	3.47542	-0.52373	-0.985606	-0.306321	0.963172	-0.568645	0.469541	-0.758913	-1.50515	0.0407479	-0.0300598	-1.50515	0.467605	-0.452236	-1.01858	4.37201	-0.43727	-0.437774		Fgf7	a	4.3586	0.118753	0.0945384	0.212393	0.0596831	0	0.153275	4.3586	0.118753	0.152971	0.0596831	0	0.153275
Sema6d	A	6.41955	4.01559	0.307975	0.451663	1.12017	0	1.01138	1.80618	0.389645	0	0	0.630782	0	0.768064	0.530121	0.887433	5.53574	0.889469	0.748173		Ogn	a	6.56693	2.36419	0.204447	0.403223	0.0965902	0.0997277	0.405269	6.56693	2.36419	0.303	0.0965902	0.0997277	0.405269
Rftn1	A	5.5968	4.37746	0.124365	0.064402	0.15596	2.01244	1.36846	3.37305	1.6867	0	0	0.182583	0	0	0.312489	0.0450993	5.14851	0.13792	0.668816		Fgfr2	a	7.40862	0.287703	0.396358	0.748632	0.377629	0.39209	0.580379	7.40862	0.287703	0.571014	0.377629	0.39209	0.580379
Angpt1	A	5.94016	3.52931	0	0.064402	0.412164	1.41226	0.887332	3.42557	0.148321	0	0	1.20017	0	0.230518	0	0	5.05382	0.293913	0.638387		Grem1	a	5.54545	0	0.0530068	0.419863	0.0732065	0	0.4648	5.54545	0	0.234893	0.0732065	0	0.4648
BC039771	A	4.89406	3.7772	1.27551	0.231867	0.226045	0	0.162548	0	0	0	0	0.0758322	0	0.68947	0.0518849	0.857604	4.48345	0.405483	0.314511		Gpx3	a	9.66771	-0.454311	0.221177	1.15333	0.103066	-0.61221	1.11559	9.66771	-0.454311	0.683335	0.103066	-0.61221	1.11559
Rai14	A	3.97237	3.63677	-1.17853	-0.667431	-0.828798	-1.22312	-0.714735	-1.66049	-1.47979	-2.14277	-2.14277	-0.372913	-2.14277	2.11802	-1.39171	-0.975034	3.84898	-0.86601	-0.887445		Pdgfra	a	6.14026	0.0882405	0.274472	0.650591	0.269817	0.189363	0.291964	6.14026	0.0882405	0.460951	0.269817	0.189363	0.291964
Kcnip3	A	5.69446	2.7953	0.889922	0	0.318173	1.03806	0.266412	0	0	0	0	0.334901	0	1.90193	0	0.33388	4.62859	0.37149	0.305292		Mdk	a	4.19652	0	0.0250426	0.264239	0.255323	0.232845	0.290143	4.19652	0	0.143636	0.255323	0.232845	0.290143
H2-Q6	A	4.78344	3.97767	0.744297	-0.749219	-0.0365835	-1.09698	-0.926698	-0.830866	-0.435048	-1.09698	-1.09698	-0.694339	1.01424	-0.88592	-0.751721	-0.0379404	4.4872	-0.00222363	-0.541674		Islr	a	7.71618	2.72372	0.408274	0.64879	0.177044	0	0.550634	7.71618	2.72372	0.527522	0.177044	0	0.550634
Eepd1	A	5.94989	2.5616	0.359593	0.177422	0.399133	0	0.306645	0.103052	0.0994206	0	0	0.392191	0	0.588836	0.157389	0.0492464	4.70419	0.361741	0.191195		Plxdc2	a	7.21705	1.15385	0.299443	0.744195	0.163942	0.042704	0.5008	7.21705	1.15385	0.51995	0.163942	0.042704	0.5008
Arrdc4	A	5.83781	4.60411	-1.32584	-1.26389	-0.993994	0.623775	-0.289605	0.488227	0.0196777	-2.08323	-2.08323	-0.118222	-2.08323	-0.797405	-1.46876	-0.617742	5.38424	-1.0878	-0.463305		Epdr1	a	6.74645	1.10553	0.0747287	0.635134	0.0385263	0.0346906	0.338759	6.74645	1.10553	0.352577	0.0385263	0.0346906	0.338759
Cxcl14	A	4.09419	2.58167	-3.16205	-2.85483	-3.61311	-1.55694	-4.98059	1.15542	0.156559	2.87671	-5.54594	-3.59314	0.456102	0.852426	-1.59701	-5.3078	3.53812	-3.43146	-3.12007		H2-Q10	a	5.35464	0.133448	0.421674	0.488394	0.20299	0.473702	0.56079	5.35464	0.133448	0.454754	0.20299	0.473702	0.56079
Dlg5	A	3.73	2.58025	-2.45142	-1.99972	-2.81404	-2.41994	-0.924177	-1.85025	-0.396599	-3.93549	-3.93549	-2.5983	-3.93549	-1.80414	-2.50117	-1.50954	3.30729	-2.6397	-1.84613		Ccbe1	a	3.75562	0	0.0839533	0.012889	0.100226	0.0506677	0.270958	3.75562	0	0.0487197	0.100226	0.0506677	0.270958
Plxna2	A	5.08848	3.96587	-1.95525	-0.333871	-1.04767	-1.54348	-0.524867	-2.89836	-2.40573	-2.89836	-2.89836	-1.21097	-2.89836	1.69536	-2.49628	-1.0335	4.67576	-1.10343	-1.40475		Esm1	a	7.74647	0.337394	0.281918	1.35254	0.709507	0.0939073	0.590072	7.74647	0.337394	0.812731	0.709507	0.0939073	0.590072
Tnc	A	4.14518	3.18999	-6.0137	-6.27876	-3.45104	-5.72319	-5.27417	-5.94357	-4.40587	-4.81766	3.98936	-3.23062	1.82156	1.32024	-3.19311	-1.48253	3.79401	-4.2783	-3.08064		Ms4a4d	a	4.94106	0	0.167626	0.234759	0.236511	0.0265221	0.0947268	4.94106	0	0.20091	0.236511	0.0265221	0.0947268
Podnl1	A	6.1268	5.00337	2.04224	0.588987	0.392378	0	0.0659098	0	0	0	0	0.215799	0	2.59572	0.624644	0.050732	5.71378	0.700397	0.239059		ENSMUSG00000103441	a	2.9242	0	0	0.193656	0.017902	0.0358332	0.289378	2.9242	0	0.0960144	0.017902	0.0358332	0.289378
Igsf3	A	3.78648	2.57924	-1.02053	-1.9634	-2.58929	-1.5864	-3.08613	-0.876936	-1.11649	0.535633	-4.63794	-3.04558	-4.63794	-3.35019	-2.41045	-4.19241	3.34264	-2.2357	-2.96616		Lepr	a	9.01841	-0.325606	0.668378	0.755697	0.18504	-0.446519	1.83282	9.01841	-0.325606	0.711671	0.18504	-0.446519	1.83282
H2-Q10	A	6.3847	4.13939	0.441499	0	1.12221	0	0.057298	0	0	1.29991	0	0.109811	1.41158	0	0.232835	0.0381654	5.55922	0.851144	0.0957096		Shox2	a	2.9458	1.53134	0.0799383	0.353657	0.269296	0.146401	0.377814	2.9458	1.53134	0.215648	0.269296	0.146401	0.377814
Ptprd	A	4.06318	3.34031	-4.20712	-4.45107	-1.54644	-1.89168	-1.85891	-2.5268	-4.81706	1.38966	-5.43796	-2.34667	-5.43796	0.895499	-3.9206	-4.94916	3.79742	-2.40102	-3.3652		Cp	a	8.27626	1.10968	3.52148	2.93519	0.781219	1.13975	0.95568	8.27626	1.10968	3.2308	0.781219	1.13975	0.95568
Plxnd1	A	5.36533	3.58528	0.234964	-0.874053	-0.745728	-1.59289	-1.67837	-0.165147	-1.76368	1.97161	-1.99384	-0.358797	-1.99384	0.874308	-1.13193	-1.15794	4.7109	-0.596548	-0.976352		Lox	a	5.35867	1.64175	2.82121	0.45414	0.0333206	0	0.226588	5.35867	1.64175	1.64762	0.0333206	0	0.226588
Fgfr2	A	4.09225	3.11066	-2.44003	0.204132	-2.90706	-3.134	-4.14073	-2.54404	-4.75738	2.25594	-4.84186	-3.50731	-4.84186	3.78139	0.583845	-3.79991	3.73137	-2.39729	-2.87931		Mgp	a	6.60828	3.03679	4.91332	1.18165	0.237565	-0.244818	1.1505	6.60828	3.03679	3.06316	0.237565	-0.244818	1.1505
Ibsp	A	7.97049	7.04707	-0.307291	3.16899	0.920503	-0.599658	-1.56577	-1.68193	-1.72356	-2.23044	-2.23044	-1.20883	-0.818863	5.74958	0.499802	-1.60708	7.63099	1.02248	-0.965902		Angptl1	a	2.87546	0	0.096634	0.136191	0.103526	0	0.0594894	2.87546	0	0.116246	0.103526	0	0.0594894
Lepr	A	4.40005	2.99994	-5.89079	-2.20065	-4.50882	-5.94332	-3.48422	-0.417975	-0.23447	-3.23775	-6.52652	-2.70791	3.2066	-6.0526	-2.48845	-6.08197	3.8853	-4.42483	-3.64828		Fbln1	a	3.38239	0.118753	0.189582	0.117341	0	0.0346906	0.0154237	3.38239	0.118753	0.153765	0	0.0346906	0.0154237
Csmd1	A	7.26378	6.50101	-0.57013	-0.637479	0.182152	1.38439	0.160752	1.43702	4.91414	-0.742369	-0.742369	0.045003	-0.742369	-0.391299	-0.671017	-0.699942	6.98335	-0.0592491	0.236704		Cpxm1	a	4.4723	0	0.0460014	0.179634	0.129676	0	0.331132	4.4723	0	0.112256	0.129676	0	0.331132
Ggt5	A	7.50308	4.95712	0.124331	0.0679446	1.14382	5.28377	0.301813	0.545885	1.18452	0	0	0.333371	0	0	0.035837	0.213073	6.56706	0.821502	0.515268		Runx2	a	4.30027	0.450071	0.222877	0.354788	0.361744	0.790563	0.314205	4.30027	0.450071	0.288278	0.361744	0.790563	0.314205
Cdh11	A	4.70704	3.69767	-4.36444	-2.72567	-2.41185	-0.282315	-3.91725	0.171614	-3.86891	3.79969	-3.62744	-2.93271	-5.17333	1.78117	-4.32882	-4.79162	4.33595	-2.78761	-3.3936		Cdh2	a	5.49931	0.727518	0.0286853	0.196436	0.0866712	0.0265221	0.627231	5.49931	0.727518	0.111856	0.0866712	0.0265221	0.627231
Tnfrsf19	A	7.34541	6.35981	0.45959	0.34092	1.08065	0.673815	0	1.16145	0.0924365	0	0	0.173788	0	2.32357	0.168262	0	6.98306	0.872637	0.236053		Egfr	a	6.00276	1.98494	0.295397	0.582332	0.41398	0.584982	0.501916	6.00276	1.98494	0.437659	0.41398	0.584982	0.501916
Wdr86	A	7.03289	3.878	0	0.488804	0.234279	0	0.0716772	0.766503	0	0	0	0.0437683	0	0	0.225006	0.0192188	5.87301	0.229602	0.0978985		Igsf3	a	5.94039	0.133448	0.616346	0.717509	0.1562	0.0858801	0.365819	5.94039	0.133448	0.666503	0.1562	0.0858801	0.365819
Gpr116	A	7.40187	5.36568	1.09311	-0.0417635	-0.13292	0.0304761	0.364088	-0.743423	1.84206	-0.743423	-0.743423	-0.257931	-0.743423	-0.743423	-0.691538	-0.601242	6.65327	0.0883723	-0.215634		Wisp2	a	5.41812	0	0.14441	0.166268	0.208413	0.0996824	0.500874	5.41812	0	0.155248	0.208413	0.0996824	0.500874
Ebf3	A	5.97048	4.30033	-3.03306	-1.75304	-2.80772	-1.94905	-0.400614	-0.49021	-2.34436	-3.46859	-3.46859	-1.66905	0.526223	-2.06417	-1.59526	-1.69173	5.35646	-2.70021	-1.53535		Cldn1	a	3.6584	0.118753	0	0	0	0.042704	0	3.6584	0.118753	0	0	0.042704	0
Cdh2	A	7.43091	5.47795	0.0993192	0.0515029	1.10068	0	0.17903	0	0	3.05497	0	0.377078	0	0.211056	0	0	6.71291	0.785138	0.135208		Podnl1	a	5.46869	0	0.117207	0.259352	0.331779	0.0519453	0.47663	5.46869	0	0.187682	0.331779	0.0519453	0.47663
Kitl	A	8.50053	6.58477	-0.916727	-1.14824	-0.234342	0.00111471	0.424732	-0.120403	-0.606095	-1.39728	-1.39728	-0.00726272	-1.39728	0.495097	-1.30241	-0.342545	7.7962	-0.476883	-0.301672		Fhl2	a	5.60464	0.246402	0.114871	0.375118	0.0385263	0.0487338	0.138664	5.60464	0.246402	0.243901	0.0385263	0.0487338	0.138664
Pappa	A	8.74878	7.0282	1.13145	-0.364374	0.0862344	1.04333	-0.847928	-0.655407	0.517248	-0.993652	-0.993652	-0.680485	-0.993652	-0.736392	0.669002	-0.913762	8.11621	0.201825	-0.42532		C3	a	5.44772	0.273008	0.313863	0.245154	0.449603	0.198386	0.481753	5.44772	0.273008	0.279797	0.449603	0.198386	0.481753
Gdpd2	A	8.83008	6.90714	-0.517383	-0.419842	0.220158	-0.245702	-0.656265	-0.457655	-0.580377	-0.656265	-0.656265	-0.364576	-0.656265	-0.439601	-0.36439	-0.549837	8.12312	0.00610888	-0.480962		Enpp1	a	4.60676	0	0.229092	0.197104	0.0190643	0	0.284621	4.60676	0	0.213232	0.0190643	0	0.284621
Zfp618	A	4.95315	3.32161	0.714494	0.0936106	0.666477	0.289778	1.2462	0.667373	0.489013	0	0	0.384403	0	0	0.813956	0.95676	4.35332	0.595424	0.712605		Gpx8	a	6.11439	2.43263	0.106561	0.598306	0.092747	0.0933831	0.202502	6.11439	2.43263	0.350367	0.092747	0.0933831	0.202502
Angptl4	A	5.90516	3.50469	-0.889532	-0.139182	0.568587	4.54141	0.239523	1.02387	0.018986	0.53465	0.10812	1.33783	7.37368	1.38715	-0.68622	-0.771043	5.02263	0.222513	0.354193		Abca8a	a	4.79591	0	0.1048	0.197324	0.0446653	0	0.00859536	4.79591	0	0.150673	0.0446653	0	0.00859536
Lmo7	A	5.02383	4.22667	3.37691	0.63811	0.259231	-1.18564	-1.12028	0.673552	-1.18564	3.33366	-1.18564	-0.566322	-1.18564	1.84269	0.22198	-1.16579	4.73076	0.842298	-0.605051		Hmgcll1	a	3.67457	0	0	0.032009	0.0869121	0	0.0204099	3.67457	0	0.01587	0.0869121	0	0.0204099
Rasgrp2	A	5.02378	3.6378	0.202345	0.342517	1.29934	1.66149	0.169417	1.62385	0.0844776	0	0	0.472442	0	0.211056	0.388338	0.291093	4.51423	0.980292	0.433401		Scara5	a	4.36752	0	0.170704	0.163755	0.179096	0.0442532	0.160721	4.36752	0	0.167258	0.179096	0.0442532	0.160721
Lphn2	A	5.92412	3.99804	0.666847	2.48362	0.794441	3.85385	1.60358	3.28568	0.0844776	0	0	1.25912	0	1.47235	0.303834	0.521839	5.216	1.00633	1.05649		Ltbp2	a	5.57982	0.154255	0.147699	0.211288	0.41907	0.0333095	0.0899313	5.57982	0.154255	0.179226	0.41907	0.0333095	0.0899313
S1pr1	A	4.8679	3.02568	0.148521	0.464133	0.762756	0	0.133193	0.461591	0.171377	7.14328	1.54589	0.301716	0	1.90071	0.877671	0.0946271	4.19061	0.616907	0.400872		Abi3bp	a	5.95623	0	0.343174	0.477937	0.350612	0.215311	0.290451	5.95623	0	0.40999	0.350612	0.215311	0.290451
Pawr	A	4.02669	2.46022	0.297853	0	0.569658	0	0.0793666	0	0	0	0	0	0	0.934732	0	0	3.45078	0.44461	0.0397534		Smoc1	a	5.25574	0.118753	0.0200063	0.0779519	0.226315	0.242135	0.349559	5.25574	0.118753	0.0487356	0.226315	0.242135	0.349559
Psmb8	A	5.51738	3.54036	0.181716	0.291006	1.23946	4.12582	1.88855	2.69553	0.0924365	1.29991	0	0.424581	0	0	0.224783	1.17003	4.79053	0.92825	1.02787		Spp1	a	7.21743	0.0882405	0.636931	0.862577	0.261918	0.0752559	0.695303	7.21743	0.0882405	0.748806	0.261918	0.0752559	0.695303
Tle2	A	3.47608	2.67229	0.274321	-1.23553	-1.27238	-1.37085	-0.533949	-1.17492	-1.38924	-2.73098	-2.73098	-1.92714	5.44838	-1.23572	-0.299802	-0.999223	3.18057	-1.00401	-1.08902		Ibsp	a	9.83954	0.620874	0.339243	0.685925	0.541864	0.616438	1.51182	9.83954	0.620874	0.511128	0.541864	0.616438	1.51182
Rasa3	A	3.01659	0.565765	-0.911157	-2.80698	-2.19598	-1.681	-3.26191	-2.48891	-2.5618	-4.89245	2.64132	-2.2897	3.1207	-1.39605	-1.70341	-0.988579	2.11555	-2.06178	-1.86659		P2rx2	a	4.66689	0	0.0100021	0.0170147	0	0	0.0601078	4.66689	0	0.013479	0	0	0.0601078
Mmp23	A	6.22133	3.11206	0.901018	0.0492505	0.751847	7.24063	3.33758	2.01154	0.821028	0	0	1.24223	1.41158	0.230518	0.261765	0.450818	5.07821	0.68007	1.33154		Cyp1b1	a	7.94744	0.154255	0.219899	0.659471	0.405085	0.350281	0.405173	7.94744	0.154255	0.437838	0.405085	0.350281	0.405173
Clec2d	A	3.93787	2.95086	0	0.12586	0.51536	0	1.00178	1.25769	0	0	0	0.830262	0	0.370024	0	0	3.575	0.373772	0.384901		Loxl1	a	6.09621	1.75951	0.12375	0.261553	0.228485	0.0861306	0.382705	6.09621	1.75951	0.192073	0.228485	0.0861306	0.382705
C4b	A	4.28785	2.11241	-1.01246	1.96356	-3.19407	-0.241772	-1.78869	-1.89392	-0.601216	-4.83771	-4.83771	-0.829	-4.83771	-3.37953	-3.75876	-3.17474	3.48805	-2.10944	-2.2251		Mme	a	6.47306	0.592297	0.114095	0.21245	0.269473	0.0949209	0.562633	6.47306	0.592297	0.162859	0.269473	0.0949209	0.562633
Gprin3	A	4.36543	1.59264	0.154975	0.512265	0.247702	0	0	0	0	3.05497	0	0.0434921	0	0	0.0518849	0	3.34602	0.268507	0.0412201		Sfrp4	a	8.35366	0.118753	0.725296	0.659414	0.365509	0.114004	0.680108	8.35366	0.118753	0.692632	0.365509	0.114004	0.680108
Cebpa	A	4.58364	1.51816	-0.608156	-0.191204	-0.546249	-0.415288	-0.271199	1.48891	-0.200329	3.44366	0.00292371	0.370444	-0.131392	0.347832	-0.88447	0.516587	3.45663	-0.507684	0.16568		Adipoq	a	8.41813	0.189742	0.286906	0.394511	0.108003	0.335843	0.682093	8.41813	0.189742	0.340256	0.108003	0.335843	0.682093
St3gal6	A	4.98771	2.48913	1.625	0.526064	-0.721157	-1.03165	-1.45697	-1.85399	-1.79595	-0.0445171	-2.01694	-1.65829	-2.01694	1.00822	0.46955	0.131289	4.06912	-0.149322	-0.726297		Kng1	a	5.90218	0	0.0730581	0.0612948	0.15046	0	0.225573	5.90218	0	0.0672259	0.15046	0	0.225573
Serpina3c	A	6.40309	2.33571	0	0.170377	0.509146	2.46534	0.96686	2.70593	0.0843322	0	0	0.0688447	0	0	0.0825942	1.40079	4.90773	0.375631	0.808917		Gdpd2	a	8.52613	0.118753	0.20684	0.459716	0.343051	0.108787	0.742827	8.52613	0.118753	0.332216	0.343051	0.108787	0.742827
Samhd1	A	3.65838	1.87823	-0.67877	-2.78671	-1.72649	-0.329725	-0.669498	-3.86152	-2.65065	-3.96468	6.16742	-2.37368	-3.96468	-2.3355	-2.67248	-1.61902	3.00392	-1.69478	-1.96886		Svep1	a	7.05903	0.281122	0.236809	0.0689104	0.352381	0.242904	0.302414	7.05903	0.281122	0.153565	0.352381	0.242904	0.302414
Gpr176	A	4.98799	1.98625	0.179598	0.0489976	0.0806108	0.530341	0	0	1.74584	0	0	0.548154	0	0.211056	0.0371289	0.0222436	3.88441	0.0930877	0.299891		Dpep1	a	8.11867	0.240547	0.173439	0.209024	0.233464	0	0.478099	8.11867	0.240547	0.191082	0.233464	0	0.478099
F830016B08Rik	A	4.55193	2.31599	0.0399479	0	0.0120585	0	0	0	0.0786833	0	0	0.177964	0	0	0	0.0414487	3.72989	0.015138	0.0571292		Kng2	a	5.91208	0.118753	0.121807	0.114179	0.0368879	0.0464316	0.227785	5.91208	0.118753	0.118025	0.0368879	0.0464316	0.227785
Adcy2	A	4.29628	2.14477	-0.291502	0.549913	-2.19224	-1.90111	-1.92091	-0.0710548	-2.46518	3.31683	2.67483	-1.73409	1.0539	-0.768452	-1.31305	-2.38279	3.50528	-1.48947	-1.72919		Ddr2	a	6.6936	4.42143	0.30718	1.39734	0.621579	0.280407	0.672944	6.6936	4.42143	0.84768	0.621579	0.280407	0.672944
Lfng	A	5.57696	2.5735	0.85913	0.0515029	0.715979	0.562645	0.057298	0.105748	0.568031	3.05497	8.22196	0.163055	0	0.370024	0.312223	0.717	4.47274	0.648449	0.470746		Susd2	a	5.48139	3.78327	0.0427872	0.316751	0	0.504362	0.288004	5.48139	3.78327	0.178618	0	0.504362	0.288004
Epas1	A	3.41929	1.13286	-4.47328	-1.47429	-3.53138	-5.21531	-3.62698	-4.53636	-5.0728	-6.17831	-6.17831	-4.57584	0.214249	-5.29003	-0.227827	-0.297954	2.57869	-3.40721	-2.69688		Clmp	a	5.26043	0.154255	0.08774	0.696714	0.257107	0.171389	0.782593	5.26043	0.154255	0.389668	0.257107	0.171389	0.782593
Marc1	A	4.93606	2.80096	0	0	0.16238	0	0	0	0	0	0	0.28463	0	0	0.0609557	0	4.1511	0.112284	0.0703327		Loxl3	a	3.68132	1.25967	0.136678	0.33597	0.0802427	0.0865009	0.267639	3.68132	1.25967	0.235487	0.0802427	0.0865009	0.267639
Tns3	A	3.18578	2.32838	-0.563503	-1.38781	-3.73264	-5.37105	-4.49638	-1.55133	-4.28021	2.63846	2.36377	-2.59294	-1.37446	-0.796439	-0.889204	-3.20686	2.87056	-2.86893	-2.8072		Pcolce	a	7.20131	3.45182	0.597441	0.816923	1.44646	0.43825	0.719286	7.20131	3.45182	0.70626	1.44646	0.43825	0.719286
Phactr1	A	6.02125	4.0337	0.188119	1.09363	0.674173	3.28124	0.743301	1.14111	1.70942	0	0	1.16398	0	0	0.361962	0.677614	5.29054	0.64945	0.924295		Igf1	a	5.0143	0.132061	0.268738	0.490928	0.691536	0.111722	0.637792	5.0143	0.132061	0.378899	0.691536	0.111722	0.637792
Steap4	A	6.82192	3.62873	0.891862	0.606342	0.449658	5.49338	0.596116	1.73721	0.968558	7.19777	-0.696238	0.907784	-0.696238	-0.696238	-0.696238	-0.660155	5.64795	0.546596	0.404706		Colec12	a	7.21282	0.1997	0.168415	1.54932	0.409281	2.14554	1.68914	7.21282	0.1997	0.853065	0.409281	2.14554	1.68914
Il7	A	5.48149	2.93086	1.21599	0.0382457	0.126213	1.26464	0.854725	0.16295	1.16677	0	0	0.497715	0	0	0.0752961	0.669978	4.54376	0.299541	0.570887		BC039771	a	3.18067	0	0.0760073	0.238494	0.0653118	0.206609	0.207711	3.18067	0	0.156568	0.0653118	0.206609	0.207711
Bmp6	A	6.20264	2.26656	0.318603	-1.50909	-1.59738	-1.32974	-0.432423	-1.73069	-1.46982	-1.73069	-1.73069	0.0861042	-0.319107	-0.0959008	1.80766	1.30236	4.75555	-1.25905	0.288936		Lbp	a	6.9569	0.154255	0.406111	1.84783	0.595213	2.26161	2.31045	6.9569	0.154255	1.12091	0.595213	2.26161	2.31045
Shroom3	A	5.54967	2.92428	0.1937	0.801074	-0.22276	0.0109739	1.21355	-0.730281	-0.730281	-0.730281	-0.730281	-0.245947	-0.730281	0.582217	-0.266782	0.150555	4.58446	-0.0102789	0.00181887		Cygb	b	3.57527	3.63966	0.269814	0.406549	0.0578345	0	0.605362	3.57527	3.63966	0.337607	0.0578345	0	0.605362
Gpr88	A	5.63592	3.34544	0.163853	0	0.232104	0	0	0.65323	0	0	0	0.225657	0	1.12253	0	0.280807	4.79383	0.188388	0.203746		Olfml2b	b	4.65072	1.70877	0.168475	0.565148	0.165589	0.0931616	0.127626	4.65072	1.70877	0.365145	0.165589	0.0931616	0.127626
Fst	A	7.28717	3.91841	0	0.268547	1.12108	2.42504	1.49247	5.86316	0.902132	1.29991	0	0.975575	0	0	0.741531	0.121613	6.04866	0.812355	1.04194		Daam2	b	3.94324	4.26742	0.15372	0.283676	0.0882015	0.0752559	0.404658	3.94324	4.26742	0.218152	0.0882015	0.0752559	0.404658
Chrdl1	A	4.35222	1.90036	1.08883	-4.09988	-4.47455	-2.5498	-2.58878	-1.85465	4.32753	-5.65899	2.786	-2.14011	-5.65899	-5.65899	-5.12666	-5.38935	3.4508	-3.47577	-3.15652		Adamts2	b	7.87475	2.20184	0.357179	0.717056	0.919787	0.278553	1.11909	7.87475	2.20184	0.535606	0.919787	0.278553	1.11909
Vegfc	A	7.15596	3.58524	0.109118	0.0382457	0.361687	1.14056	2.0976	1.4905	1.67388	0	0	1.45139	2.93379	0.351071	0.0838495	1.30648	5.84319	0.273965	1.26067		Irs1	b	4.57691	3.02824	0.314036	0.490497	0.250306	0.225367	0.43985	4.57691	3.02824	0.401525	0.250306	0.225367	0.43985
Hmgcll1	A	5.28621	3.83756	0.0490341	1.58264	0.0959053	0.289778	0.307173	0.68405	0	5.9295	0	0.243991	0	1.12859	0.118277	0.0198437	4.75362	0.293539	0.246787		Col1a2	b	7.78972	3.253	0.796829	1.14007	0.531872	0.160144	0.797933	7.78972	3.253	0.967007	0.531872	0.160144	0.797933
Il34	A	6.50433	3.43144	-0.189937	-0.404733	0.312894	-0.478213	0.549189	0.69742	0.678526	3.85739	-0.751079	0.572801	-0.751079	1.47539	-0.152301	0.302918	5.37459	0.128059	0.399615		Zfhx4	b	5.36835	2.42676	0.193964	0.466057	0.0946578	0.0598316	0.0942186	5.36835	2.42676	0.328867	0.0946578	0.0598316	0.0942186
Itga1	A	5.63677	3.49217	1.01886	-0.771443	-0.146921	0.276828	-0.716304	-0.26567	-0.590883	-1.20216	-1.20216	0.147834	-1.20216	-1.20216	-0.557641	-0.534743	4.84831	-0.0348602	-0.40551		Il34	b	5.83163	5.07093	0.0855711	0.211536	0.0232031	0.0423539	0.379516	5.83163	5.07093	0.148025	0.0232031	0.0423539	0.379516
Dpep1	A	7.83665	4.70627	-1.40376	-1.46205	-0.0559058	4.38058	2.59931	2.79909	4.80419	-1.65164	-1.65164	-0.191139	-1.65164	-1.65164	-1.44999	-1.39391	6.68578	-0.479796	0.298186		Lrp1	b	8.21975	6.24235	1.02304	1.3006	0.605718	0.463043	0.58246	8.21975	6.24235	1.16066	0.605718	0.463043	0.58246
Serpina3g	A	6.85606	3.71482	0.0495609	0.265203	0.451484	0.993417	0.318195	0.103159	0.137203	0	0	0.0573993	0	0	0.0992336	0.0625398	5.70119	0.357309	0.139696		S1pr3	b	5.97187	7.86279	0.346291	0.47088	0.354238	0.15023	0.386593	5.97187	7.86279	0.408062	0.354238	0.15023	0.386593
Tmem176b	A	4.31968	2.24749	-1.16499	-1.77799	-2.96889	-0.529494	-6.32127	-0.172598	-5.49455	0.530766	-2.77547	-4.34231	-6.62736	-4.04701	-3.59183	-4.33117	3.55785	-2.49714	-4.13634		Thsd4	b	6.24137	6.62638	0.210217	0.30154	0.176272	0.0752896	0.383636	6.24137	6.62638	0.255495	0.176272	0.0752896	0.383636
Tmem176a	A	4.51093	2.21702	-0.49126	-0.432356	-3.12406	-3.83612	-4.91258	-1.32439	-4.26532	-5.22084	-5.22084	-4.01747	-5.22084	-4.81496	-3.35872	-3.31677	3.66758	-2.30367	-3.7475		Notch3	b	6.8578	9.95425	0.473316	0.824015	1.0271	0.407791	0.668307	6.8578	9.95425	0.647192	1.0271	0.407791	0.668307
Gm4951	A	6.55882	4.04725	0.0788412	0.0940652	0.252624	0.272866	0	0	0	0	0	0	0	0	0.126653	0	5.63545	0.201116	0.0283664		Lhfp	b	7.26302	5.78534	0.222697	0.618024	0.0746163	0	0.3382	7.26302	5.78534	0.4187	0.0746163	0	0.3382
Grem1	A	6.82528	4.49851	0.0859559	0.0567142	0.498255	0	0	0	0	0	1.54589	0.139209	0	0	0.521508	0.175155	5.96985	0.367012	0.165127		Pdgfrb	b	8.00821	7.26912	0.306736	0.619196	0.108317	0.0600736	0.350556	8.00821	7.26912	0.461653	0.108317	0.0600736	0.350556
Speg	A	5.97273	4.94575	1.94568	0.0515029	0.813082	0	0	0	0	0	0	0.438228	0	1.46059	0.190871	0.245753	5.59516	0.90054	0.240052		Rbms3	b	4.73463	4.6355	0.326619	0.878872	0.0232031	0.285986	0.266807	4.73463	4.6355	0.600425	0.0232031	0.285986	0.266807
Mme	A	6.93873	5.41075	0.0271929	-0.120701	0.324579	-0.121927	0.620664	0.0792878	-0.268639	6.8263	-0.695438	0.659278	6.59979	2.20378	-0.336408	-0.672922	6.37697	0.212379	0.128799		Ptpn13	b	4.15913	0.834948	0.073952	0.438413	0.28962	0.272093	0.332164	4.15913	0.834948	0.254651	0.28962	0.272093	0.332164
Agt	A	8.42653	3.49282	1.35817	-0.538847	0.268654	3.80792	-0.413036	1.07603	0.379184	-0.632458	-0.632458	-0.423825	-0.632458	-0.415794	2.3029	-0.455653	6.61266	0.342427	0.25734		Sdc2	b	4.84159	3.40759	0.236964	1.00551	0.465723	0.279514	0.33276	4.84159	3.40759	0.618008	0.465723	0.279514	0.33276
Notch3	A	8.02873	4.72223	0.126856	0.153624	0.858994	0.787473	0.616632	2.15163	0.304651	0	0	0.103473	0	1.84161	0.0429811	0.0949235	6.81311	0.636824	0.367766		Ggt5	b	4.7925	2.69019	0.155399	0.110881	0.183378	0	0.337619	4.7925	2.69019	0.133327	0.183378	0	0.337619
S1pr3	A	6.99134	5.34289	-0.230039	-0.398128	0.794531	-0.566096	-0.370056	-0.394505	-0.298305	-0.566096	-0.566096	-0.233531	-0.566096	0.622849	-0.265345	-0.465411	6.38529	0.455194	-0.329869		Serpine2	b	9.70873	6.81279	0.0223607	0.723452	0.822513	0.113215	1.11272	9.70873	6.81279	0.36996	0.822513	0.113215	1.11272
Lpl	A	8.4614	4.14206	-1.34831	-1.1908	0.500089	7.49201	-0.345067	3.23318	-1.24228	3.29379	-0.00733669	0.497104	-1.55323	-1.33657	-0.882667	-1.36125	6.87341	-0.0483776	-0.0944206		Serping1	b	9.45707	7.68955	1.28244	1.21942	0.309885	-0.500881	0.716584	9.45707	7.68955	1.2512	0.309885	-0.500881	0.716584
H2-Q7	A	6.50395	4.47963	1.48209	0.353341	0.906983	0	0.131309	0.149641	0.164179	0	0	0	0	0	0.601841	0.851891	5.75972	0.928305	0.367405		Igfbp5	b	9.06857	8.6181	0.0604361	0.861492	0.156924	0.234321	1.10849	9.06857	8.6181	0.457598	0.156924	0.234321	1.10849
Ccrl1	A	8.00296	4.73653	-0.526908	-0.401875	-0.0139043	-0.102813	0.495099	-0.686013	-0.118151	0.613898	-0.686013	0.526516	8.75485	4.88355	0.245808	-0.583105	6.80206	-0.15488	0.214102		Bmp5	b	2.66186	1.29268	0.149054	0.147798	0.0808985	0	0.0980492	2.66186	1.29268	0.148431	0.0808985	0	0.0980492
Kng2	A	8.2557	5.32504	0.0948747	0	0.162554	1.25247	0.0784873	0	3.526	0	0	0.214323	0	0	0.0429811	0.0176105	7.17825	0.128554	0.402024		Runx1	b	6.09972	4.15355	0.634593	0.995677	0.457496	1.16958	0.73934	6.09972	4.15355	0.813618	0.457496	1.16958	0.73934
Vcam1	A	8.69316	6.81994	-1.20283	-1.2173	-0.349124	1.42938	-1.1722	1.10158	0.216662	-1.48425	-1.48425	0.209636	-1.48425	1.59918	-1.14092	0.4636	8.00448	-0.614502	0.0349975		Fap	b	4.6746	1.33532	0.154794	0.878861	0.334836	0.322022	0.206443	4.6746	1.33532	0.513785	0.334836	0.322022	0.206443
Slc26a7	A	7.97651	5.32537	0.256175	0.0489976	0.542584	0.40717	0.0755348	0	0.18513	0	0	0.196193	0	0.667768	0.0371289	0.0414764	7.00183	0.425572	0.121877		Speg	b	4.205	4.23976	0.160921	0.476198	0.297139	0.905838	0.711746	4.205	4.23976	0.317235	0.297139	0.905838	0.711746
Hp	A	10.1731	6.47676	0.326963	-0.908612	0.673249	-0.491878	-1.05721	-0.111713	-0.498196	-0.274399	-1.57431	-0.887812	-1.57431	-0.837696	-1.07799	-0.960656	8.81414	0.395539	-0.868836		Col6a2	b	5.85585	3.95615	0.310299	0.786668	0.385005	0.282164	0.554077	5.85585	3.95615	0.546482	0.385005	0.282164	0.554077
Adipoq	A	9.19703	5.45033	-0.174137	-0.422968	0.00763103	-0.618265	-0.478931	-0.618265	-0.533933	-0.618265	-0.618265	-0.398186	-0.618265	-0.618265	-0.370073	-0.47622	7.81957	-0.0828591	-0.471424		Col6a1	b	7.02254	4.18419	0.283959	0.557223	0.277817	0	0.390501	7.02254	4.18419	0.419443	0.277817	0	0.390501
Kng1	A	8.03861	4.66088	0.0877243	0.0872434	0.175519	0	0	0	0.0797012	0	0	0.0724507	0	0	0.156376	0.0389727	6.7968	0.148367	0.0549564		Dock7	b	4.33764	2.10744	0.0753653	0.205035	0.345017	0.166217	0.283375	4.33764	2.10744	0.139655	0.345017	0.166217	0.283375
Esm1	A	9.37405	5.72466	-0.409785	-0.515279	-0.193075	0.0725489	-0.276403	-0.672257	-0.672257	9.04495	-0.672257	-0.187612	-0.672257	-0.1467	-0.316003	-0.476374	8.03236	-0.274522	-0.287783		Arhgap42	b	3.82095	2.7186	0.122152	0.252733	0.124687	0.17687	0.0931311	3.82095	2.7186	0.186894	0.124687	0.17687	0.0931311
Chl1	A	4.84189	1.6722	0	0	0.353876	0	0.724997	0	0	0	0	0.139924	0	0	0.0403383	0.0198437	3.67656	0.244701	0.12946		1500009L16Rik	b	4.09039	3.17254	0.148566	0.389443	0.415168	0.569898	0.483465	4.09039	3.17254	0.267993	0.415168	0.569898	0.483465
Soat1	A	3.58679	0.769283	-1.45744	-2.83327	-2.9983	-1.33539	-1.20734	-1.73345	-1.38476	2.55874	-4.04861	-1.56698	2.62773	-2.25957	-0.926711	-1.25755	2.55094	-2.7132	-1.30648		Tusc5	b	2.49256	1.87377	0.0598235	0.108349	0	0	0.0267961	2.49256	1.87377	0.0838824	0	0	0.0267961
Snai2	A	5.66813	2.22778	2.30159	0.329029	-0.540118	1.14247	0.156894	1.42729	-0.848784	5.12963	-1.47771	-0.0662798	-1.47771	1.64523	0.322404	0.137212	4.40329	0.0637781	0.217379		Steap4	b	6.40638	3.20586	0.136924	0.494795	0.017902	0.0705238	0.16509	6.40638	3.20586	0.314356	0.017902	0.0705238	0.16509
Ptx3	A	5.8068	1.6853	0.556201	0.495446	0.512775	0.182251	1.94048	0	2.29976	0	0	0.629541	0	0.525557	0	0.549816	4.29154	0.51777	0.741204		Gpc6	b	4.40311	3.41758	0.0999932	0.334264	0.15116	0.0692261	0.203503	4.40311	3.41758	0.216144	0.15116	0.0692261	0.203503
Serpina3f	A	4.87621	1.81706	0	0.0816444	0.279276	0.565943	0	0.105748	0	0	1.54589	0.0334154	0	0	0.0398223	0.0397493	3.75152	0.204408	0.0655324		Arhgap24	b	3.7914	2.94776	0.197801	0.213183	0	0.0358332	0.0213531	3.7914	2.94776	0.205427	0	0.0358332	0.0213531
Gpm6b	A	5.72367	2.41645	0.13111	1.77626	0.735837	2.32079	-0.271917	1.50973	1.29827	8.69968	-0.689753	1.43014	-0.689753	2.91644	0.42214	-0.577277	4.50778	0.776793	0.605405		Heyl	b	3.25847	2.77274	0.153279	0.289756	0.187437	0.089434	0.171056	3.25847	2.77274	0.220944	0.187437	0.089434	0.171056
Trf	A	4.65128	3.24141	0.293692	1.01208	0.87371	1.03303	0.0653623	0.728135	0	0	0	0.279812	0	0.832559	0.160557	0.0515103	4.13295	0.79412	0.215416		Gas1	b	4.11136	2.18041	0.240557	0.611484	0.395248	0.361974	0.329062	4.11136	2.18041	0.424462	0.395248	0.361974	0.329062
Susd2	A	5.42086	2.26396	0.0943475	0.671933	0.3064	1.53907	0.131719	2.82513	0.689557	0	0	0.623222	0	0	0.0609557	0	4.26024	0.320859	0.437144		Pcdh18	b	2.56917	2.18626	0.0949345	0.233719	0	0	0	2.56917	2.18626	0.163744	0	0	0
Hnmt	A	3.76851	1.27609	0.406227	0	0.163456	0	0.246123	0	0	0	0	0.0815064	0	0	0	0.0461924	2.85218	0.182173	0.060931		Fst	b	4.41665	1.3594	0.0168998	0.155802	0.0975273	0	0.256451	4.41665	1.3594	0.0857671	0.0975273	0	0.256451
Pde2a	A	4.01954	1.82548	0.399424	0	0.652448	0	0.4631	0	0	0	0	0	0	0	0.0752961	0.041512	3.2129	0.519148	0.0783949		Pid1	b	4.09749	3.22808	0.0815677	0.104562	0.063453	0.0588943	0.144493	4.09749	3.22808	0.0929683	0.063453	0.0588943	0.144493
H2-Q5	A	2.66836	1.1265	0.137807	-0.541087	0.168813	-0.237634	-0.518681	-0.0836578	-0.306899	-0.724408	-0.724408	-0.388474	1.85594	-0.31852	-0.403224	0.0318584	2.1015	0.0653578	-0.239408		Sema5a	b	4.08705	3.41085	0.103526	0.432715	0.0533506	0	0.278177	4.08705	3.41085	0.266738	0.0533506	0	0.278177
Igfbp3	A	4.90966	2.43664	0.0950716	0.296292	0.393455	0.696948	0.387268	0	0.745301	0	0	0.981196	0	0.216664	0.086348	0.391476	4.00046	0.329229	0.481184		Kirrel	b	5.31047	6.71791	0.268223	0.378918	0.156135	0.238044	0.693904	5.31047	6.71791	0.323106	0.156135	0.238044	0.693904
Mdk	A	6.45331	4.10344	0.403217	1.24533	1.09314	1.33261	0.0615154	0.821195	0.155301	8.16046	0	0.650151	0	2.0659	0.35565	0.136203	5.58938	0.996751	0.482376		Ednra	b	4.02517	7.08397	0.088308	0.345527	0.073742	0.204024	0.315151	4.02517	7.08397	0.215837	0.073742	0.204024	0.315151
Mdk-ps1	A	2.8426	1.83835	0.176514	0.240786	0.457679	0.701683	0	0.17159	0	4.84702	0	0.294935	0	1.20406	0	0.0954983	2.47339	0.379825	0.207855		C1s	b	4.89095	7.27004	0.257537	0.574233	0.0369941	0.129957	0.224028	4.89095	7.27004	0.414554	0.0369941	0.129957	0.224028
Slc16a4	B	1.13986	0.667139	4.84356	2.06027	0.40644	1.04273	0	0	0	6.90006	0	0.575189	0	0.995926	0.384001	0.231163	0.966068	1.39042	0.374818		Fxyd1	b	4.07357	6.23863	0.225807	0.492351	0	0	0.181543	4.07357	6.23863	0.35796	0	0	0.181543
Kctd4	B	0.227143	0.0533659	3.05707	0.881516	0.279871	0	0.33692	0.693519	0	0	0	0.329476	0	0	0.181103	0.0509202	0.163255	0.835792	0.191259		Fat1	b	6.65353	7.28143	0.345381	0.772611	0.267549	0.201095	0.317935	6.65353	7.28143	0.557201	0.267549	0.201095	0.317935
Slc13a5	B	0	0	5.42937	0.30268	0.278346	0	0	0	0	0	0	0	0	0	0	0	0	1.15848	0		Arhgef17	b	4.86759	6.97887	0.301866	0.564691	0.35148	0.161889	0.407019	4.86759	6.97887	0.432174	0.35148	0.161889	0.407019
Slc6a1	B	0.107887	0.0636436	4.64129	0	0	0	0.0716772	0	0	0	0	0	0	0	0	0.017425	0.0916208	0.790007	0.0137295		Plce1	b	2.52358	5.6552	0.172651	0.332033	0.225618	0.0861306	0.163371	2.52358	5.6552	0.251673	0.225618	0.0861306	0.163371
Panx3	B	0.059389	0.121289	7.02876	0.0382457	0.216147	0	0	0	0	0	0	0	0	0	0	0	0.0821465	1.35114	0		Prrx1	b	3.61596	2.8521	0.0818571	0.410418	0.175864	0.14133	0.223505	3.61596	2.8521	0.244757	0.175864	0.14133	0.223505
Matn3	B	0.268416	0.186491	9.67204	3.25781	0.324026	0	0.0515136	0	0	0	0	0.0282672	0	0	0.138171	0	0.238296	2.32091	0.0313293		Arhgef10l	b	2.78222	4.25744	0.152879	0.345972	0.232437	0.129429	0.401426	2.78222	4.25744	0.248614	0.232437	0.129429	0.401426
Wisp3	B	0.0523003	0	5.04977	0.082871	0.0314252	0	0.121123	0	0	0	0	0	0	0	0.0801694	0	0.0330722	0.892727	0.0256429		Antxr1	b	5.77381	4.35666	0.718407	0.716816	0.32301	0	0.649236	5.77381	4.35666	0.717619	0.32301	0	0.649236
Fxyd2	B	0.0350504	0.059288	8.84165	0.293373	0.170548	0	0	0	0	0	0	0.0786565	0	0	0	0.161562	0.0439613	1.66347	0.0640319		Ptprs	b	4.38773	5.6931	0.461451	1.11891	0.800696	0.803102	0.683819	4.38773	5.6931	0.78742	0.800696	0.803102	0.683819
Syt8	B	0.0165292	0.079734	5.8912	1.10242	0.109417	0	0.412067	0.105748	0.0786833	0	0	0	0	1.63315	0	0.0176105	0.0397662	1.23088	0.119957		Gpc1	b	2.97125	2.53827	0.1888	0.211607	0.19871	0.33952	0.380535	2.97125	2.53827	0.200108	0.19871	0.33952	0.380535
Serpina1d	B	0.188445	0.255289	7.16302	0.117195	0.33821	0	0	0	0	0	0	0.0724507	0	0	0.035837	0.0217846	0.21302	1.46931	0.0270133		Lpl	b	7.26903	4.34958	-0.331987	-0.0236051	4.0916	0.383748	2.1209	7.26903	4.34958	-0.179092	4.0916	0.383748	2.1209
Serpina1a	B	0	0	5.49207	0	0.132596	0	0	0	0	0	0	0	0	0	0	0	0	1.02651	0		Plxnb1	b	3.13558	4.56254	0.266242	0.702696	0.515917	0.188365	0.350122	3.13558	4.56254	0.482635	0.515917	0.188365	0.350122
Efcab1	B	0.187096	0.0681989	4.9635	1.48409	0.0281891	0	0	0	0	0	0	0	0	0	0.0713766	0	0.143384	1.06959	0.0097855		Arhgef25	b	2.97773	5.33523	0.432643	0.787271	1.01105	0.581269	0.375437	2.97773	5.33523	0.608467	1.01105	0.581269	0.375437
Gramd2	B	0.067494	0.0529507	6.94433	1.87142	0.151725	0	0	0	0	0	0	0.104602	0	2.11617	1.64554	0.435064	0.0621472	1.54574	0.442947		Sntb1	b	1.83391	4.12939	0.154867	0.347989	0.619687	0.120735	0.132805	1.83391	4.12939	0.250617	0.619687	0.120735	0.132805
Prss50	B	0.00950414	0.0245856	4.56653	0.238374	0.128489	0	0	0	0	0	0	0.071862	0	0	0.0996244	0.224046	0.0150488	0.899097	0.0943512		AC158608.1	c	0.348933	4.47862	1.34544	2.53	0.276998	0.627035	0.440308	0.348933	4.47862	1.93274	0.276998	0.627035	0.440308
Rspo4	B	0.566506	0.291527	6.47962	0	0.0333825	0	0	0	0	0	0	0	0	0	0	0.99219	0.46541	1.126	0.288055		Mir22hg	c	1.6807	5.18559	2.6019	4.08555	0.380681	0.920929	1.14019	1.6807	5.18559	3.33749	0.380681	0.920929	1.14019
Epyc	B	0.0266897	0.0857252	8.04141	1.38449	0.178826	0.656325	0.64016	1.5515	0.91596	0	12.0108	1.1842	0	0	0.134594	0.0448666	0.048394	1.68388	0.651546		Il6	c	0.524494	4.39725	1.67736	2.99086	0.449381	0.990472	0.159435	0.524494	4.39725	2.32859	0.449381	0.990472	0.159435
Stc2	B	0.0313726	0.120248	3.99851	0.753681	0.158672	0	0	0	0	0	0	0	1.41158	1.52893	0	0	0.0640473	0.894549	0.060704		Tnfrsf12a	c	0.138617	3.6501	2.41263	3.04994	0.679048	1.31417	0.592008	0.138617	3.6501	2.72861	0.679048	1.31417	0.592008
Gm13500	B	0.0534559	0	3.02621	0	0.171871	0	0.181256	0	0.208027	0	0	0.0979182	0	0.230518	0.253621	0.161092	0.033803	0.633947	0.148999		Uap1	c	1.74432	4.76804	4.11031	3.83731	-0.243554	0.663406	-0.393692	1.74432	4.76804	3.97496	-0.243554	0.663406	-0.393692
Batf3	B	0.0294114	0.0468645	3.50371	0	0.238224	0	0	0	0	0	0	0.106243	0	0.216664	0.0675682	0.202467	0.035828	0.761105	0.098167		Emp1	c	0.845824	-2.82808	2.13943	2.55986	-2.05721	0.180583	-3.04922	0.845824	-2.82808	2.34788	-2.05721	0.180583	-3.04922
Smim5	B	0.202655	0.0944981	4.59358	0.129782	0.420087	0	0	0.171436	0	0	0	0	0	0	0.0928123	0.12511	0.162891	1.09032	0.0587245		Lmna	c	-1.08422	3.96108	2.32289	2.53824	-0.262105	-1.32461	-3.53897	-1.08422	3.96108	2.42966	-0.262105	-1.32461	-3.53897
Ppa1	B	0.673067	0.47867	10.2568	3.40307	1.30452	3.77384	2.99767	0.381447	4.25703	1.80403	-0.168396	1.83697	-0.168396	1.26896	3.56926	3.9406	0.601598	3.11854	2.96577		Azin1	c	-0.92204	1.7936	2.32225	1.97742	-1.17415	-2.74539	-2.74279	-0.92204	1.7936	2.15128	-1.17415	-2.74539	-2.74279
Kif26b	B	0.414124	0.117342	4.77203	1.56839	0.102752	0	0	0	0	0	0	0	0	0	0	0.0480209	0.305013	1.10022	0.0139415		Slc20a1	c	-0.68299	2.34462	3.14672	3.76469	0.747323	1.11517	-0.58349	-0.68299	2.34462	3.45311	0.747323	1.11517	-0.58349
Rap1gap	B	0.187653	0.298663	3.48593	0.0489976	0.516775	0	0	0	0	0	0	0	0	0.470368	0.0585081	0	0.228465	0.957471	0.0231944		Hbegf	c	1.35782	4.28245	2.22791	4.91381	0.792683	2.05321	0.462272	1.35782	4.28245	3.55958	0.792683	2.05321	0.462272
Tnni2	B	0.0250729	0	2.66531	0.565849	0.0111354	0	0.284767	0	0	0	0	0	0	1.49683	0.375542	0	0.0158549	0.539626	0.134218		Sqstm1	c	-1.06031	1.70552	0.300233	1.42643	-2.09152	-0.801929	-1.94352	-1.06031	1.70552	0.858598	-2.09152	-0.801929	-1.94352
Gm12349	B	0	0.0299439	3.56099	0.161658	0.232476	0	0	0	0	0	0	0	0	0	0.506107	0.147564	0.0110088	0.789238	0.112227		ENSMUSG00000104126	c	-0.609096	1.69013	0.26231	0.672527	-0.653163	-0.449022	-0.688479	-0.609096	1.69013	0.465695	-0.653163	-0.449022	-0.688479
Slc6a12	B	0.0169294	0	3.93823	0	0.161807	0	0	0.186949	0	0	0	0	0	0	1.70981	0.0764289	0.0107054	0.782224	0.267152		Gm12346	c	-1.32722	2.10304	0.915688	1.60878	-0.877442	-0.0433545	-0.959948	-1.32722	2.10304	1.25932	-0.877442	-0.0433545	-0.959948
Cpa6	B	0.797325	0.408901	5.44308	0.274207	0.0738734	0	0	0	0	0	0	0	0	0	0.0403383	0	0.654522	1.01549	0.00553025		Neat1	c	-0.767024	3.74312	1.24292	2.21043	-1.18672	-1.2987	-2.56099	-0.767024	3.74312	1.72261	-1.18672	-1.2987	-2.56099
Wscd2	B	0.0945812	0.126728	4.92989	0.908453	0.188378	0	0	2.13178	0.168787	0	4.46717	0.533977	0	0	0.647955	0.139485	0.1064	1.09503	0.415577		Gadd45b	c	-0.393783	6.83138	2.43267	3.69573	-0.371048	0.903035	-0.960131	-0.393783	6.83138	3.05889	-0.371048	0.903035	-0.960131
Fam89a	B	0.37176	0.147477	5.03485	0.933566	0.0921804	1.20124	0.151805	0	0	0	0	0	0	0	0.806278	0.017425	0.289303	1.04985	0.182398		Irf1	c	-0.901383	2.54144	0.776787	2.03037	-2.15803	-0.959404	-2.3284	-0.901383	2.54144	1.39831	-2.15803	-0.959404	-2.3284
Nrtn	B	0.0240891	0.061761	4.07285	1.08491	0	1.3122	0	0	0.0843322	0	0	0	0	0	0.352601	0.272381	0.0379391	0.843293	0.187131		Ier3	c	-1.85616	1.70591	0.880218	1.81648	-2.06711	-1.47298	-2.23541	-1.85616	1.70591	1.34442	-2.06711	-1.47298	-2.23541
Tmie	B	0.0509291	0.350064	4.55048	0.119178	0.126797	0	0	0.290108	0	0	0	0.0941583	0	0.439884	0.713745	0.0624592	0.160905	0.878711	0.167055		Ppp1r15a	c	-2.45918	2.09043	0.900894	1.2659	-3.70393	-2.22421	-2.57771	-2.45918	2.09043	1.08186	-3.70393	-2.22421	-2.57771
Rhbdl2	B	0.0276508	0.0234322	3.39897	0	0.280247	0	0	0	0	0	0	0.0402273	0	0	0.0472431	0	0.0260999	0.772337	0.015236		Atf3	c	-1.39144	4.49564	2.27257	2.76874	-2.50998	-1.73618	-2.78004	-1.39144	4.49564	2.51857	-2.50998	-1.73618	-2.78004
ENSMUSG00000103061	B	0	0	4.1459	0.862937	0.0152491	0	0	0.438012	0	0	0	0.27177	2.58035	0	0.549879	0	0	0.835571	0.180098		Arid5a	c	-0.682511	3.13268	0.816108	1.97271	-1.49296	-0.816145	-1.27128	-0.682511	3.13268	1.38955	-1.49296	-0.816145	-1.27128
Smpd3	B	0.267982	0.157607	8.71708	0.623315	0.629657	0.514697	1.90154	0	0.336333	0	0	0.0985083	0	0	0.521823	1.61036	0.227403	2.00536	0.838418		Slc25a25	c	0.566394	4.96511	2.64743	3.06421	-0.208251	0.599155	0.583394	0.566394	4.96511	2.85407	-0.208251	0.599155	0.583394
F5	B	0.673502	0.365455	6.67915	0.962121	0.657638	0	0.503427	1.06319	0.438278	0	0	0.196035	0	0.559985	0.747223	0.4286	0.560249	1.72469	0.443886		Ubc	c	-0.648903	1.43116	0.488353	1.09323	-1.60816	-0.533524	-0.629901	-0.648903	1.43116	0.78825	-1.60816	-0.533524	-0.629901
Scrg1	B	0.0586575	0.0548634	8.27646	3.07492	0.436667	0	0	0	0	0	0	0	0	0	1.74452	0.237477	0.0572626	2.13597	0.308113		Nfkbia	c	-2.37531	1.26214	0.04438	1.10784	-2.00429	-0.904702	-1.33081	-2.37531	1.26214	0.571642	-2.00429	-0.904702	-1.33081
Foxa3	B	0.0171619	0.121497	5.19151	1.10676	0	0	0	0	0	0	0	0	0	0	0.972233	0	0.0555205	1.03672	0.13329		Slc38a2	c	-1.12947	1.90335	0.501005	1.53054	-2.36708	-0.317036	-1.83095	-1.12947	1.90335	1.01144	-2.36708	-0.317036	-1.83095
Car12	B	0.0710457	0.141936	6.62671	0	0.208024	0	0	0	0	0	0	0.0298203	0	0.216664	0.645409	0.0348147	0.0971082	1.2718	0.112073		Zfand5	c	-1.37294	1.21878	-0.23634	0.905034	-2.21596	-0.876158	-1.16226	-1.37294	1.21878	0.329551	-2.21596	-0.876158	-1.16226
Prkg2	B	0.13591	0.0543977	8.5305	0.0550524	0.0851402	0	0	0	0	0	0	0	0	0	0.682627	0.0948798	0.105942	1.51849	0.121132		Mafk	c	-0.0159398	5.06763	2.84684	3.0656	0.483863	0.896503	-0.422548	-0.0159398	5.06763	2.9553	0.483863	0.896503	-0.422548
M1ap	B	0.276126	0.0564693	4.09075	0	0.0387999	0	0	1.56604	0	0	0	0.163743	6.83161	0	0.671345	0	0.19537	0.723127	0.271192		Rel	c	1.09595	2.93217	2.50522	3.98797	0.764167	1.73369	0.600637	1.09595	2.93217	3.24036	0.764167	1.73369	0.600637
Calml3	B	0.0126665	0.240041	2.98498	0.0421077	0.0841471	0	0	0	0	0	0	0.0812521	0	0	0.0403383	0.0178889	0.0962599	0.572092	0.0284158		Nr4a1	c	-2.73809	3.47231	-0.339291	1.50809	-4.52542	-2.06625	-1.86996	-2.73809	3.47231	0.576635	-4.52542	-2.06625	-1.86996
Steap1	B	0.0839797	0.196792	4.51814	0.453039	0.0965673	0	0.454571	0.103159	0	0	0	0.161315	0	0	1.15448	0.642589	0.125455	0.898474	0.44077		Fosb	c	-2.32318	2.43526	-0.192821	0.528883	-3.53492	-2.75528	-1.65733	-2.32318	2.43526	0.164999	-3.53492	-2.75528	-1.65733
ENSMUSG00000106121	B	0.398195	0.0931972	4.84438	0.0421077	0.115618	0	0.382738	0	0.7382	0	0	0.832158	0	0	0.0643253	0	0.286064	0.910347	0.295846		Nr4a2	c	-1.04877	4.26442	2.11364	2.85491	-1.49617	-0.362616	-0.464502	-1.04877	4.26442	2.48116	-1.49617	-0.362616	-0.464502
Hs3st3b1	B	0.0870788	0.182934	4.12264	1.94219	0.0842099	0	0.430871	0.297848	0	0	0	0.438234	0	1.33731	0.859903	0.0178889	0.12232	1.02856	0.33058		Bhlhe40	c	-2.97504	-0.650488	0.192985	0.714205	-3.34522	-2.45141	-1.63871	-2.97504	-0.650488	0.451405	-3.34522	-2.45141	-1.63871
Ephb2	B	0.0703138	0.323287	4.50148	1.48456	0.213513	0.799488	0.057298	1.44289	0.889475	0	0	0.626056	0	1.03191	0.336849	0.13782	0.163319	1.11916	0.448153		Hes1	c	-0.850165	1.87814	1.37555	1.43046	-0.591671	-1.2258	-1.22705	-0.850165	1.87814	1.40278	-0.591671	-1.2258	-1.22705
Unc5c	B	0.904288	0.344377	6.55773	2.68359	0.433928	2.63169	0.303746	0	0.0786833	0	0	0.140075	0	0.351071	0.684481	0.737057	0.698438	1.7874	0.498855		Erf	c	-2.3435	1.76529	-0.0887133	1.57587	-2.39042	-0.336854	-1.41554	-2.3435	1.76529	0.736585	-2.39042	-0.336854	-1.41554
1700088E04Rik	B	0.195651	0.114268	3.25452	0.24038	0.135098	0	0.362456	0	0.385983	0	0	0.0939844	0	0.790592	0.855135	0.338843	0.165731	0.680624	0.336551		Hspa1b	c	-2.26902	1.99788	2.05724	2.38583	-0.522614	-0.529368	-1.75519	-2.26902	1.99788	2.22016	-0.522614	-0.529368	-1.75519
Batf	B	0.419447	0	3.70069	0.880859	0.0831402	0	0	0	0	0	0	0	0	1.07562	0.457302	0.0214189	0.265239	0.809216	0.10361		Chka	c	1.39399	4.65139	2.40587	4.34975	-0.0850226	1.23532	0.409335	1.39399	4.65139	3.36964	-0.0850226	1.23532	0.409335
Cbr2	B	0.0264523	0	2.34055	0.511332	0.0950917	0	0	0	0	0	0	0	0	0	0.826583	0.101052	0.0167272	0.534863	0.14266		Ifrd1	c	-1.66222	3.15483	-0.173481	1.49739	-3.05033	-1.01053	-1.80691	-1.66222	3.15483	0.654936	-3.05033	-1.01053	-1.80691
Sfn	B	0.0375097	0.0770962	3.21168	0.864534	0.212168	1.12418	0	0	0	0	0	0.119682	0	1.01349	0.741665	0.107628	0.0520636	0.812944	0.23701		Csrnp1	c	-1.07329	2.47185	1.36038	2.74768	-2.45726	-0.753207	-0.171118	-1.07329	2.47185	2.0482	-2.45726	-0.753207	-0.171118
Tube1	B	0.075037	0.261436	2.76731	0.583324	0.0744673	0	0.073379	0	0.0926938	0	0	0.0560434	0	0	0.555164	0.0907634	0.143566	0.603198	0.131017		Cdkn1a	c	-2.19221	1.50979	-0.166133	1.74651	-2.59925	-1.03516	-1.88803	-2.19221	1.50979	0.782154	-2.59925	-1.03516	-1.88803
Myh14	B	0.0405525	0.0908661	2.04846	0.608177	0.439704	0	0	0	0	0	1.54589	0.0353214	0	0	0	0.0231564	0.0590501	0.736834	0.0268807		Gm17024	c	0.603078	3.64397	1.69368	2.39176	0.43317	1.4621	1.03448	0.603078	3.64397	2.03979	0.43317	1.4621	1.03448
Chadl	C	0.543736	0.572723	8.64666	6.018	0.509307	1.40122	0.560119	0.149641	0.245661	0	0	0.087905	0	0	0.628267	0	0.554393	2.65623	0.25779		Nr4a3	c	0.802681	6.42019	2.60943	3.70421	0.404334	1.58886	1.26197	0.802681	6.42019	3.15222	0.404334	1.58886	1.26197
Slc38a3	C	0.0895348	0.0898898	7.71667	4.84563	0.0259576	0	0	0	0	0	0	0	0	0	0	0	0.0896653	2.00156	0		1700064E03Rik	c	1.12046	3.32857	2.19155	3.15936	0.422218	1.01057	1.19153	1.12046	3.32857	2.67139	0.422218	1.01057	1.19153
Ncmap	C	0.0831362	0	6.67282	5.00922	0.408913	0	0	0	0	0	0	0	0	0.216664	0.272047	0.054711	0.0525714	2.11132	0.0601698		Kdm6b	c	-1.30047	1.24022	-0.235109	1.20056	-2.05016	-1.42144	-1.32329	-1.30047	1.24022	0.476691	-2.05016	-1.42144	-1.32329
Extl1	C	0	0.0177436	4.00242	2.27407	0.0549038	0	0	0	0	0	0	0	0	0	0	0	0.00652339	1.03373	0		Pde4b	c	-1.15679	5.19642	1.93553	3.08558	0.264453	1.2969	-1.18672	-1.15679	5.19642	2.50572	0.264453	1.2969	-1.18672
Gjc3	C	0	0.0149075	3.51647	1.59681	0.200536	0	0	0	0	0	0	0	0	0	0.227752	0	0.00548069	0.958052	0.0312241		Litaf	c	-2.86799	0.309263	-0.599444	0.965617	-1.76744	-0.300948	-1.53546	-2.86799	0.309263	0.17651	-1.76744	-0.300948	-1.53546
Cmtm5	C	0.00717523	0.0242637	2.40257	2.42712	0.115658	0	0	0	0	0	0	0	0	0	0	0.0192051	0.0134578	0.824589	0.00557568		Adamts9	c	-1.81466	2.14019	-0.730048	0.830583	-2.16808	-0.392526	-1.18774	-1.81466	2.14019	0.0437101	-2.16808	-0.392526	-1.18774
Fxyd3	C	0	0	2.68997	3.67543	0.202136	0	0	0	0	0	0	0	0	0	0.431388	0	0	1.10595	0.0591419		Skil	c	-1.06902	-1.46925	0.720419	1.55946	-2.01249	0.606164	-2.18888	-1.06902	-1.46925	1.13641	-2.01249	0.606164	-2.18888
Vill	C	0.667573	0.244545	3.57932	4.54596	0.273201	1.22092	0	0.171436	0.786191	0	0	0.155858	0	0	0.39384	0.153773	0.512048	1.42686	0.254886		Map2k3	c	-1.07094	2.32556	-0.00112841	1.91469	-2.37198	-1.22899	-1.08218	-1.07094	2.32556	0.948729	-2.37198	-1.22899	-1.08218
Chi3l1	C	0.214928	0.27924	3.7279	6.72037	0.713814	0	0	0.16295	0	0	0	0.107475	0	0.405889	1.32583	0	0.238572	2.05754	0.227461		Gm5424	d	0.117552	0.628819	2.05538	1.02892	0.62913	0.0498168	0.143139	0.117552	0.628819	1.54646	0.62913	0.0498168	0.143139
Gpr3	C	0.0105999	0.0940657	2.23197	1.31238	0.056128	0	0	0	0	0	0	0.117994	0	0	0.362629	0.0504481	0.0412859	0.600221	0.0900538		Ass1	d	0.210567	0.498989	1.57429	0.999937	0.830696	0.548407	0.225716	0.210567	0.498989	1.28953	0.830696	0.548407	0.225716
Nebl	C	0.230344	0.289886	2.66593	1.46172	0.224337	0	0	0	0.163016	0	0	0.203374	0	0	0.661941	0.0448529	0.252235	0.811054	0.161201		Gja5	d	0.104769	1.43618	4.70486	1.38398	0.443574	0.441561	0.188402	0.104769	1.43618	3.05838	0.443574	0.441561	0.188402
Pitpnc1	C	2.20532	1.46655	5.11189	5.72867	1.31149	1.74772	0.0623417	0.105748	0.697207	0	0	0.520924	7.2007	1.98763	0.111133	0.629587	1.93371	2.56925	0.573843		Sulf1	d	3.9842	2.49723	4.97663	1.24444	0.551649	-0.630252	-0.146366	3.9842	2.49723	3.12622	0.551649	-0.630252	-0.146366
Mdfi	C	1.07961	0.626512	3.24545	2.32702	0.158942	0	0	0	0	0	0	0	0	0	1.0162	0.21284	0.913028	0.984145	0.20111		Nuak1	d	1.02324	1.14061	3.90223	1.81064	0.965029	0.228098	0.187439	1.02324	1.14061	2.86522	0.965029	0.228098	0.187439
Col27a1	C	2.371	1.45479	7.75493	5.88656	-0.150671	-0.355564	-1.51667	0.345247	-1.4981	5.53055	-1.58258	-0.114943	-1.58258	1.58803	3.71364	-0.652871	2.03415	2.0299	0.0657293		Col5a2	d	5.02293	1.97769	3.79493	1.12396	0.218575	0.0420024	0.10811	5.02293	1.97769	2.47067	0.218575	0.0420024	0.10811
Notum	C	0.0639599	0	3.00977	2.11337	0.155851	0	0.164279	0	0.14867	0	0	0.371775	0	0.216664	0	0	0.0404452	0.912345	0.119802		Emp3	d	4.10281	3.1304	3.6683	2.7667	1.39253	0.957465	0.0564723	4.10281	3.1304	3.22129	1.39253	0.957465	0.0564723
Mcoln2	C	0.0295289	0.255887	2.87551	2.41962	0.012645	0.963004	0.271437	0	0	0	0	0	0	0	0	0	0.112749	0.83282	0.0716659		Tmem100	d	0.0617345	1.82047	2.40764	0.478499	0	0.0318578	0	0.0617345	1.82047	1.45117	0	0.0318578	0
Sox8	C	0.0153195	0.0148358	3.45993	2.67821	0.22071	0.435439	0.127425	0.839182	0.338249	0	0	0.198565	2.11122	0	0.417152	0.0322294	0.0151416	1.11193	0.234433		Ptprr	d	0.070316	1.12633	3.32117	1.81596	1.63856	0.152374	0.0168556	0.070316	1.12633	2.57489	1.63856	0.152374	0.0168556
Nrk	C	0.0451977	0.0545994	4.24746	1.98504	0.110004	0	0.492847	1.75072	0	0	0	0.208103	0	0.448764	2.30336	0	0.0486542	1.07356	0.534022		Mall	d	0	0	4.09755	1.51472	1.52138	0.243367	0.111649	0	0	2.81699	1.52138	0.243367	0.111649
Rab27a	C	0.0506001	0.0538725	3.10605	2.70185	0.152855	0	0	0	0	0	0	0	0	0	0.861732	0.120735	0.0518032	1.00805	0.153193		Klf12	d	0.537875	1.19336	2.26411	2.85361	0.434526	0.13647	0.0500359	0.537875	1.19336	2.55638	0.434526	0.13647	0.0500359
Bmp7	C	0	0.102901	4.09042	2.13896	0.762723	0	0	0	0	0	0	0.0382156	0	0	0.501939	0.0742695	0.0378312	1.51947	0.0986975		Ssu2	d	0.492163	0.147652	3.25654	2.57601	1.59477	0.386384	0.0119675	0.492163	0.147652	2.91914	1.59477	0.386384	0.0119675
Scube1	C	0.16125	0.161415	4.33553	4.12413	0.704797	0	0.172878	0	0	0	0	0.492388	0	0	1.15592	0	0.161311	1.79568	0.286599		Cst3	d	1.65014	1.1637	1.75939	0.0475583	0.33139	-1.5469	-1.36939	1.65014	1.1637	0.910668	0.33139	-1.5469	-1.36939
Impa2	C	0.401041	0.484631	4.72809	2.92463	0.396534	0	0	0	0	0	0	0	0	1.49293	0.660849	0.162309	0.431773	1.48345	0.185881		Fbn1	d	7.30302	0.972786	5.20348	3.52519	2.07179	0.0442532	0.436023	7.30302	0.972786	4.37139	2.07179	0.0442532	0.436023
Prkcz	C	0.0143431	0.0293103	2.50382	2.70425	0.053543	0	0	0.105748	0.541533	0	0	0	0	0.216664	0.442619	0.0494183	0.0198457	0.837198	0.13166		Syt11	d	0.0651623	2.5402	2.8877	1.55678	0.420475	0.204058	0.032885	0.0651623	2.5402	2.22783	0.420475	0.204058	0.032885
Chad	C	0.228864	0.0762034	11.4254	11.3899	1.3248	-0.404083	-0.8177	2.64257	-1.02723	-1.39804	9.33821	1.17549	-1.39804	0.8972	4.47784	-0.724366	0.172739	4.43603	0.692379		Edn1	d	0	0.62042	4.32775	1.75034	0.421032	0.509325	0.0761929	0	0.62042	3.04987	0.421032	0.509325	0.0761929
Pla2g5	C	0.0306887	0	5.39955	5.1512	0.369254	0	0	0	0	0	0	0.498865	0	0	1.03371	0	0.0194061	1.88681	0.250342		Epha4	d	0	1.98798	3.60437	3.61091	1.3308	0.651256	0.392943	0	1.98798	3.60761	1.3308	0.651256	0.392943
Ppp1r1b	C	0.0387783	0.0965256	5.76365	5.32762	0.076771	0	0	0	0	0	0	0.440134	0	0	2.79225	0	0.060009	1.77093	0.478644		Kcnn4	d	0.474658	1.05334	4.33703	0.689178	0.776968	0.3788	0.349827	0.474658	1.05334	2.52843	0.776968	0.3788	0.349827
Col11a2	C	0.543303	0.476203	10.9387	8.79599	1.67698	0.893093	0.275857	0.465296	0	0	0	0.237878	0	0	3.03629	0.160917	0.518634	4.23799	0.610427		Prdm16	d	0.660783	4.3405	4.25871	1.74542	1.83915	0.988275	0.390651	0.660783	4.3405	3.01262	1.83915	0.988275	0.390651
Mia	C	0.116883	0.217475	7.0736	4.51405	0.207041	0.224918	0	0	0	0	0	0.132313	0	1.01426	0.542738	0	0.153865	1.97147	0.145005		Bmx	d	0.361567	0.875943	3.80414	1.02475	0.604268	0.0265221	0.0566912	0.361567	0.875943	2.42612	0.604268	0.0265221	0.0566912
Col9a2	C	0.378867	0.239233	10.9083	8.52299	0.750744	0	0	0	0	7.37696	0	0	0	0	2.52001	0.0226973	0.327531	3.55457	0.411566		Itpr3	d	-0.0791184	-0.568829	3.10457	1.96138	0.982004	-0.0934169	-0.520796	-0.0791184	-0.568829	2.53778	0.982004	-0.0934169	-0.520796
Col2a1	C	1.05737	1.31985	14.1322	11.1744	1.98807	0.47203	0.206739	0	0.406234	0	0	0.489297	0	1.45853	4.84952	0.192652	1.15387	5.32561	0.951178		Arhgef28	d	0.139584	1.41731	3.83596	3.37236	1.64717	0.858168	0.256152	0.139584	1.41731	3.60611	1.64717	0.858168	0.256152
3110079O15Rik	C	0.0975679	0.0759072	8.91144	6.33094	0.392581	0	0	0	0	0	0	0	0	0	1.22992	0.0185241	0.0896044	2.66386	0.173996		Fhl1	d	1.97627	1.92725	5.36212	2.81989	2.74805	0.467461	0.437415	1.97627	1.92725	4.10168	2.74805	0.467461	0.437415
Lect1	C	0.535222	0.575014	12.0899	10.2301	1.17865	0	0.3436	0.103052	0	0	1.54589	0.0814298	0	1.48334	1.40875	0.0907695	0.549851	4.28768	0.344916		Clu	d	6.49571	0.837006	7.4658	2.56101	0.992623	-1.05457	-0.900152	6.49571	0.837006	5.03402	0.992623	-1.05457	-0.900152
Col9a3	C	0.359984	0.264064	11.464	8.00291	0.60288	0	0.443739	0	0.0844776	0	0	0.203805	0	0.351071	1.28644	0.0910239	0.324719	3.47499	0.318986		Itgb4	d	-0.14453	0.460822	4.00249	3.38436	0.704087	-0.360142	-0.526411	-0.14453	0.460822	3.69602	0.704087	-0.360142	-0.526411
Col9a1	C	0.191536	0.238933	10.6005	8.28654	0.355466	0	0.0653623	0	0	0	0	0.086171	0	0.230518	1.74742	0.0225158	0.208961	3.19615	0.280209		Prune2	d	0	0.491306	3.06193	1.45654	0.275972	0.286565	0.0318341	0	0.491306	2.26598	0.275972	0.286565	0.0318341
Ldlrad3	C	0.546629	0.918061	6.25581	5.69817	0.992372	2.18806	1.35701	2.7265	1.06403	1.97243	0	2.18732	0	4.12991	3.76217	1.19612	0.683185	2.53908	1.98055		Cd24a	d	0.0795792	1.96236	4.8491	2.66235	0.394988	0.480917	0.049993	0.0795792	1.96236	3.76491	0.394988	0.480917	0.049993
Gm973	C	0.190481	0.106111	2.98757	1.94625	0.234376	0	0	0	0	3.82367	0	0.32138	0	0.762611	0.759287	0.0752093	0.159462	0.939753	0.251345		Gprc5a	d	0.138617	0.111459	5.18093	2.89472	0.962319	0.66638	0.153472	0.138617	0.111459	4.04743	0.962319	0.66638	0.153472
Cybrd1	C	0.0352612	0.0207322	2.86235	1.50203	0.33843	0	0	0	0	0	0	0.795731	0	0	0.65247	0.106929	0.0299196	0.928957	0.29376		Col8a1	d	5.44637	1.43006	5.40609	2.65748	0.825974	0.0752896	0.176341	5.44637	1.43006	4.04333	0.825974	0.0752896	0.176341
Igdcc4	C	0.669978	0.197785	4.5867	3.95809	0.357914	0.431406	2.06514	1.66599	0.489567	5.11391	0	0.893415	0	1.00475	1.28311	0.511512	0.496378	1.5756	0.993341		Vegfc	d	4.73673	1.02881	6.09617	3.94931	1.72497	0.0820255	0.245989	4.73673	1.02881	5.03176	1.72497	0.0820255	0.245989
Ifitm10	C	0.00974836	0	2.90321	2.9548	0.0691178	0	0	2.12945	0.0844776	0	0	0	0	1.17028	0.203985	0.903747	0.0061644	0.950601	0.455119		Eps8l2	d	0.221445	1.37736	5.38874	1.68272	1.13758	0.358949	0.374655	0.221445	1.37736	3.5513	1.13758	0.358949	0.374655
Wnk4	C	0.164498	0.363532	2.33076	2.83636	0.272355	1.15382	0	0	0	0	0	0.32323	0	0	0.41073	0.0736394	0.237672	0.977319	0.194595		Cdk19	d	-1.339	0.0376163	3.90839	2.17162	0.0292034	0.0924862	-0.965566	-1.339	0.0376163	3.04731	0.0292034	0.0924862	-0.965566
Tnfrsf10b	C	0.109071	0.0416265	2.71813	1.68397	0.270171	0.784651	0.691153	0	0.0760936	0	1.54589	0.634966	0	0	0.963967	0.441562	0.0842752	0.88237	0.532461		Atp2a3	d	-0.851902	6.18634	6.36341	2.03594	2.60038	-0.152483	-0.573895	-0.851902	6.18634	4.21785	2.60038	-0.152483	-0.573895
Lef1	C	0.318191	0.0805506	2.10056	2.33182	0.0403529	0	0	0	0	0	0	0	0	0.762611	0.0585081	0.0192051	0.230823	0.70793	0.0381973		Mecom	d	0.0692578	1.29121	4.96133	4.4862	3.13287	1.35751	0.202919	0.0692578	1.29121	4.72576	3.13287	1.35751	0.202919
Fgfr3	C	2.90279	3.20122	7.7676	6.75109	1.19756	0	0.275828	0.105748	0	0	0	0.964811	0	0	3.18954	0.691668	3.0125	3.08391	0.887498		Ace	d	2.2356	1.33837	6.46531	3.16347	1.61199	0.182385	-0.669216	2.2356	1.33837	4.82826	1.61199	0.182385	-0.669216
Lmcd1	C	1.50382	0.524349	6.20491	3.01428	0.415041	0	0.293606	2.17884	0.654505	4.51929	1.54589	1.12024	9.06056	0	1.26901	0.0505266	1.14372	1.76002	0.76585		St8sia6	d	0.101103	0.133448	5.1873	2.31767	1.34703	0.239432	0.0577412	0.101103	0.133448	3.76454	1.34703	0.239432	0.0577412
Peg3	D	1.16677	0.880548	7.77731	6.88737	2.22077	3.30855	2.97275	3.87471	1.34065	10.2839	9.53166	2.45365	8.56812	4.57038	6.35992	0.898846	1.06154	3.81194	2.86334		S100a4	d	0	1.70907	3.82557	1.57858	0.829552	0	0	0	1.70907	2.71152	0.829552	0	0
Edil3	D	0.392014	0.214358	5.31803	5.59994	0.761333	0	0.394308	1.18488	0.0844776	7.64278	8.32919	2.38818	0	4.36705	3.84683	0.374433	0.326699	2.20611	1.54718		Alpl	d	1.47858	1.16743	6.38725	1.83409	1.14596	-0.441204	-0.525152	1.47858	1.16743	4.12981	1.14596	-0.441204	-0.525152
9930013L23Rik	D	0.158796	0.480062	5.58514	6.6312	0.568792	0	0.191295	0.715739	0.445387	2.7758	5.55693	0.41198	0	2.19391	3.37513	1.7127	0.276909	2.26106	1.28709		Stmn2	d	0	2.17193	7.1273	3.93437	2.14492	0.295575	0.0259178	0	2.17193	5.54425	2.14492	0.295575	0.0259178
A830039N20Rik	D	0	0.0178746	2.58529	2.38277	0.145276	0	0.0515136	0	0	0	4.19209	0.471776	2.93379	0	2.68606	0	0.00657153	0.870038	0.534673		Fn1	d	-0.78025	2.33307	7.23841	3.36916	1.6581	-0.778963	-1.22975	-0.78025	2.33307	5.32004	1.6581	-0.778963	-1.22975
Sox9	D	0.367393	0.131583	8.25748	5.98557	1.00849	-0.417414	0.66447	-0.260112	-0.849523	6.85594	0.263665	1.2926	4.92825	3.54104	6.82093	2.17775	0.280698	2.93068	2.04057		Ptprj	d	0.876136	1.67102	2.8698	0.766211	0.720365	-0.189386	-0.259453	0.876136	1.67102	1.82685	0.720365	-0.189386	-0.259453
1500015O10Rik	D	2.01822	2.1408	7.74101	8.36062	1.68884	0	0.881376	4.00989	0.183753	8.85953	6.97488	3.80183	8.94867	7.67244	8.35983	0.348781	2.06329	3.64169	2.87035		Ccnd2	d	0.283853	2.82244	2.97533	1.81299	-0.771171	-1.22415	-1.96918	0.283853	2.82244	2.39904	-0.771171	-1.22415	-1.96918
Rab11fip4	D	0.257198	0.239704	4.44684	6.32438	0.842591	0.97446	0.0653623	0.625536	0.14867	0	0	0.110993	0	1.4433	5.51594	0.0617961	0.250766	2.2142	0.939386		Ssfa2	d	-1.13966	1.36643	1.58601	0.634728	-1.34778	-0.785816	-2.24229	-1.13966	1.36643	1.11437	-1.34778	-0.785816	-2.24229
Fam101a	D	0.0628783	0.0248653	4.10156	4.97781	0.337334	0	0.143234	0	0.0786833	0	0	0	0	1.49285	3.57746	0.494713	0.048903	1.61982	0.705913		Tox2	d	0.247347	2.33114	2.81344	1.66236	0.523731	0.655589	0.382287	0.247347	2.33114	2.24274	0.523731	0.655589	0.382287
Fmod	D	-0.193524	-0.403716	8.44673	9.02572	0.574244	0.363612	0.15294	2.39835	1.92589	2.54074	10.6276	5.52677	6.28895	10.8641	9.59714	-0.831419	-0.270801	3.08306	3.109		Amd1	d	0.336821	1.37	2.65057	2.41005	0.903042	0.734549	0.528732	0.336821	1.37	2.53132	0.903042	0.734549	0.528732
Kcnma1	D	0.129936	0.461494	7.30368	6.74237	2.09273	0.431406	1.00521	0.973021	1.91553	0	9.41478	3.37513	3.99481	4.84051	7.54508	0.308205	0.251832	3.62273	2.47148		5730416F02Rik	d	0.0617345	0.209298	1.41141	0.755317	0.553921	0.303008	0.0694432	0.0617345	0.209298	1.08612	0.553921	0.303008	0.0694432
Crispld1	D	0.424348	0.378211	8.39893	6.49787	1.22712	3.06468	0.797639	1.27487	1.73047	7.12828	0	2.27302	0	3.37986	7.03965	0.0905798	0.407386	3.17679	2.08444		Scd1	d	0.816571	0	1.96998	0.791825	0.140679	0.368655	0.0265223	0.816571	0	1.38585	0.140679	0.368655	0.0265223
Tspan13	D	0.263938	0.579623	6.16668	7.53037	1.06013	0	0.176928	0.385559	0.0843322	0	1.54589	0.0950582	0	4.04253	5.38157	0.230372	0.379998	2.82415	1.01822		Cd9-ps	d	0.0581347	0.187564	1.4158	-0.0353338	0.0952258	-1.1514	-0.778364	0.0581347	0.187564	0.696331	0.0952258	-1.1514	-0.778364
Trpv4	D	0.738248	0.379246	7.83501	4.40438	0.3257	0	0.140882	0.263908	0	0	0	0.106434	0	1.2223	5.09238	1.24693	0.606262	2.16795	1.1547		Plat	d	0.4929	2.04146	3.96098	3.52508	0.979686	1.19046	0.170138	0.4929	2.04146	3.74486	0.979686	1.19046	0.170138
2610018G03Rik	D	0.0898614	0.0453023	5.37754	5.02229	0.721785	0	0.272819	0	1.17289	0	0	0.423645	0	0	3.90504	0.179329	0.0734794	2.109	0.807267		Nod2	d	0	1.06139	3.30042	3.53814	1.21609	0.786702	0.119838	0	1.06139	3.41828	1.21609	0.786702	0.119838
Col11a1	D	0.852191	1.07422	10.7435	8.38883	1.83954	0.289778	0.117423	2.77664	0.0843322	1.29991	8.38825	3.01694	8.54266	2.23894	7.74212	0.169843	0.933818	4.26086	2.17633		Ankrd33b	d	0.529755	0.687312	3.49262	4.41715	1.02305	2.21417	0.256282	0.529755	0.687312	3.951	1.02305	2.21417	0.256282
Susd5	D	0.173783	0.143528	8.04763	8.54306	0.825797	0	0.0716772	0.186949	0	0	2.27492	0.165231	0	2.55661	5.41163	1.53703	0.16266	3.12233	1.34417		Cyth3	d	-0.0859546	1.03589	2.38223	1.69345	-1.37655	-0.439504	-1.50279	-0.0859546	1.03589	2.04073	-1.37655	-0.439504	-1.50279
Ucma	D	0.172605	0.221898	8.40746	6.98726	0.532441	0	0	0	0	0	0	0.0518439	0	0	4.59167	0.0480562	0.190728	2.76556	0.654744		Fgfr3	d	1.15927	1.09914	5.00408	3.61423	1.52152	0.714678	0.537238	1.15927	1.09914	4.31499	1.52152	0.714678	0.537238
AC110520.1	D	0	0	4.30695	2.82032	0.115717	0	0	0	0	0	3.40589	0	0	1.79663	2.24121	0	0	1.20316	0.392685		Rhpn2	d	0.147955	0	3.48626	1.76971	0.414795	0.214058	0.0901124	0.147955	0	2.6352	0.414795	0.214058	0.0901124
Acan	D	0.374798	0.458813	11.3313	9.63024	1.31653	0.400948	0.0653989	0.364549	0	0	7.94685	0.540919	10.2737	8.46938	8.18162	0.130539	0.405685	4.17093	1.74216		Trpv4	d	0.915273	2.02959	4.25142	3.55913	1.07863	0.667947	0.18911	0.915273	2.02959	3.90819	1.07863	0.667947	0.18911
Hapln1	D	0.257365	0.269841	10.5854	8.06429	0.584731	0.562554	0	0	0	0	6.28159	0.658382	1.41158	4.62292	8.11867	0.323901	0.261951	3.32138	1.58429		Atp13a3	d	1.88934	0.98245	2.12831	1.40391	-2.06923	-1.88394	-2.61501	1.88934	0.98245	1.76916	-2.06923	-1.88394	-2.61501
Capn6	D	0.0841624	0.320069	5.52522	2.62475	0.626273	0	0.495771	1.2486	0	0	0	0.854445	0	1.72563	3.999	0.210583	0.170893	1.73652	0.981559		Lama3	d	-0.404798	0.0683312	4.09139	3.46806	0.753352	0.508777	-0.629638	-0.404798	0.0683312	3.78234	0.753352	0.508777	-0.629638
Gm11547	D	0.0136261	0	4.24513	3.20467	0.260934	0	0.33602	0.722676	1.71179	0	0	0.767869	0	2.18128	2.38804	0.796345	0.00861649	1.34621	1.01564		Slc6a6	d	2.4252	-1.38028	1.97447	2.54978	-1.51781	-0.89702	-3.43763	2.4252	-1.38028	2.25971	-1.51781	-0.89702	-3.43763
Camk4	D	0.21629	0.600457	4.54682	5.19756	0.99097	0	0.411886	0.19861	0.0844776	5.57859	0	0.869583	8.64792	6.56009	4.2425	0.0511529	0.357528	2.17798	1.18002		Car7	d	0.275175	1.15159	3.9172	4.44858	0.867047	1.75687	0.415778	0.275175	1.15159	4.18066	0.867047	1.75687	0.415778
Shisa2	D	0.291546	0.736584	5.74787	5.25593	0.928522	0	0.0659098	2.67316	0.130743	0	6.83632	1.28676	5.40963	4.90986	3.51732	1.4632	0.455163	2.34731	1.61376		Fbln5	d	3.86218	-2.73734	3.39909	2.05241	-3.23644	-2.90959	-2.29145	3.86218	-2.73734	2.73141	-3.23644	-2.90959	-2.29145
Sox6	D	0.0856006	0.245497	5.29142	4.56418	1.34413	0	0.537195	1.20582	0	0	8.27657	1.8189	4.49721	4.95765	5.39901	2.34308	0.144386	2.46134	2.21248		Plcg2	d	0.437281	1.41245	5.39395	2.46689	0.500813	0.918052	0.315044	0.437281	1.41245	3.94272	0.500813	0.918052	0.315044
Cspg4	D	-0.891489	-0.634293	7.31549	6.95515	1.1685	-1.23712	2.03506	4.11628	3.01236	4.94566	3.66001	3.13663	6.02728	3.21592	7.20789	6.24464	-0.796932	3.01508	4.37746		Nebl	d	0.594179	0.287703	5.16986	3.48802	1.28363	0.290034	0.199728	0.594179	0.287703	4.336	1.28363	0.290034	0.199728
Nfatc2	D	0.133019	0.426499	6.50572	4.33708	1.13427	2.75645	1.58654	0	2.90933	0	0	2.46649	0	2.49239	5.96625	1.54801	0.240916	2.4915	2.42253		Gja4	d	0.0692578	6.10797	5.66893	4.80707	0.907014	1.07384	0.055626	0.0692578	6.10797	5.24162	0.907014	1.07384	0.055626
Wwp2	D	-0.435896	-1.11863	5.46337	5.62573	-0.246295	-1.36628	-0.211001	-0.436093	-0.778432	-2.87855	2.34939	0.959194	1.81656	3.0592	3.45702	0.806084	-0.6869	1.53765	0.857883		Aif1l	d	0	1.27659	4.59515	2.87701	0.587257	0	0.0106112	0	1.27659	3.7433	0.587257	0	0.0106112
Tmem56	D	0.0107296	0.235397	2.1156	3.81381	0.35791	0.182251	0.253247	0.16295	0.267516	6.67083	0	0.467936	0	1.54973	2.61918	0.108122	0.093328	1.13503	0.664906		Pcsk5	d	1.48693	1.92134	5.73961	4.37739	0.852412	0.427308	0.380608	1.48693	1.92134	5.06423	0.852412	0.427308	0.380608
Gpr126	D	0.145264	0.263423	2.66917	5.56719	0.694111	0	0	0	1.9703	0	0	0.351716	0	0	2.48785	0.221058	0.188705	1.70423	0.640733		Sema3g	d	-0.379034	1.36393	7.14149	4.93229	1.32642	2.2855	-0.525206	-0.379034	1.36393	6.04617	1.32642	2.2855	-0.525206
Chst11	D	1.70339	-0.485965	6.86713	4.31915	-0.586233	-0.210944	-1.22613	-1.02772	0.60025	-0.561849	-0.315865	-0.0144183	-1.86176	1.25534	3.70349	2.27098	0.898482	1.36083	1.01588		Hey1	d	0.852331	1.36953	3.95675	2.47645	1.01921	0.30558	0.0372444	0.852331	1.36953	3.22282	1.01921	0.30558	0.0372444
Ica1	D	0.234811	0.383735	4.57383	2.11579	0.290415	0	0	0	0.0994206	0	0	0.0793138	0	0.730904	3.6383	2.10593	0.289562	1.27195	1.15906		Tgfb2	d	0.46585	2.63484	2.71474	2.61803	0.776463	0.331154	0.21561	0.46585	2.63484	2.66679	0.776463	0.331154	0.21561
Mfi2	D	0.110027	0.152383	8.11977	5.58859	0.638291	0	0	0	0.0758882	0	0	0.105666	0	0	9.0539	0.101752	0.125599	2.59635	1.29993		Egfl8	d	0.320207	1.65168	2.45641	1.89293	0.201443	0	0.133911	0.320207	1.65168	2.17704	0.201443	0	0.133911
Clec3a	D	0.0959694	0.128781	7.32045	3.57207	0.505908	0	0.0727028	0.186949	0	0	0	0.219437	0	0.447182	6.61031	0.0269814	0.108033	2.08987	0.99564		Cecr2	d	0.261684	0.955225	3.39498	1.90261	0.926823	1.12491	0.354733	0.261684	0.955225	2.65507	0.926823	1.12491	0.354733
Mall	D	0.0660897	0.0149075	2.95893	2.31059	0.141948	0	0.0653989	0	0	0	0	0	0	0	3.63733	0	0.0472727	0.921354	0.506578		Sh3bp4	d	-0.672415	-1.25161	2.42171	2.99555	0.759255	-0.786312	-0.44929	-0.672415	-1.25161	2.70622	0.759255	-0.786312	-0.44929
Eps8l2	D	0.121199	0.111927	4.74838	3.65837	0.524598	0	0.297303	0.912843	0.0760936	0	0	0.539716	0	0	5.28511	0.360712	0.11779	1.67693	1.04045		Ptplad2	d	0.327495	0.154255	2.89861	1.87494	1.72304	0.232028	0.117314	0.327495	0.154255	2.39107	1.72304	0.232028	0.117314
Cytl1	D	0.547596	1.01468	6.26548	9.67828	0.91243	2.67381	-0.0122684	-0.690519	-0.690519	-0.690519	-0.690519	-0.120592	0.72106	0.00387256	7.20926	0.0694222	0.719318	3.03589	0.988729		Pitpnm3	d	0	1.45855	2.27088	1.39332	0.661942	0.242363	0.0274929	0	1.45855	1.83579	0.661942	0.242363	0.0274929
Scin	D	0.0521852	0.0408477	3.76887	4.66843	0.260441	2.30784	0.436399	0.918134	0.286492	0	0	0.45487	0	0	4.2633	0.384788	0.048017	1.46724	1.01602		Gpr30	d	0.58054	1.86398	4.94832	0.340445	0.127348	0.0358332	0.145123	0.58054	1.86398	2.66375	0.127348	0.0358332	0.145123
Kcna6	D	0.0140545	0.0594606	2.98951	3.63061	0.274291	0	0	0	0	0	0	0	0	0	2.72016	0	0.0307479	1.20063	0.372925		Igf2	d	1.72902	5.63831	7.17632	0.703026	1.33417	0.137887	0.290497	1.72902	5.63831	3.96687	1.33417	0.137887	0.290497
Itih5l-ps	D	0.0788263	0.0521623	2.53348	4.89429	0.199285	0	0	0	0.0758882	0	0	0.0812521	0	0	4.56577	0.15135	0.0690233	1.2459	0.693705		Scara3	d	4.53071	2.96375	4.42351	0.870931	0.760081	0.220419	0.188436	4.53071	2.96375	2.66215	0.760081	0.220419	0.188436
Kif21a	D	0.0883267	0.0449959	4.32189	4.62646	0.589055	0.680036	1.34459	0.612479	3.05457	0	0	0.916109	0	2.92191	5.57891	2.29855	0.0723962	1.7828	2.19689		Htra1	d	3.22208	6.20673	5.37452	1.35243	1.10354	0.258469	0.454437	3.22208	6.20673	3.38037	1.10354	0.258469	0.454437
Ninj2	D	0	0	2.58055	0.847822	0.0686807	0	0	0	0	0	0	0	0	0	1.06087	0	0	0.603987	0.145442		Atp2b2	d	0.127407	0.14723	3.21631	0.624256	0.263485	0.0752896	0.202073	0.127407	0.14723	1.93117	0.263485	0.0752896	0.202073
Hhipl2	D	0.059185	0.016584	2.41433	0.976653	0.0745255	0	0	0	0	0	0	0	0	0	1.99648	0	0.0435229	0.597552	0.273711		Tppp3	d	0	3.53886	5.31843	1.37282	2.8887	0.0441754	0.0345311	0	3.53886	3.3622	2.8887	0.0441754	0.0345311
Cobll1	D	0.378133	0.298631	5.15452	1.76768	0.6098	0.832355	0.199457	0	1.91855	0	0	0.739373	3.99481	1.34406	3.25512	0.593092	0.348905	1.5435	1.06743		Jag1	d	-1.02901	1.97879	2.42338	-0.672163	-2.45696	-2.73325	-0.965204	-1.02901	1.97879	0.888615	-2.45696	-2.73325	-0.965204
Mgat4a	D	0.970135	0.77977	6.22494	6.15341	1.38569	3.97847	0.778951	4.69905	1.2997	0	0	1.51439	0	1.99141	4.13835	1.69129	0.900148	2.86876	2.07709		Apba1	d	0.260237	0	3.60282	0.904999	1.08348	0.89781	0.690917	0.260237	0	2.26525	1.08348	0.89781	0.690917
Zfp385b	E	0.239039	0.232053	4.73654	4.40814	0.488808	0.224918	0.883239	0.795326	0	0	0	0.637045	0	0.525557	4.32091	6.61323	0.23647	1.75386	2.82883		Fam107a	d	0.173559	0.716002	2.76063	1.09667	0.711455	0.12089	0.0675397	0.173559	0.716002	1.93564	0.711455	0.12089	0.0675397
Cpe	E	-1.04007	-0.417377	6.62163	6.87038	2.21958	-0.0184239	-0.350971	1.96524	3.09647	7.04281	-1.67361	1.54359	0.437612	3.62677	6.82407	8.04991	-0.81114	3.61206	4.09001		F2rl1	d	0.0651623	0.899194	1.68767	0.0573248	0	0	0.0285855	0.0651623	0.899194	0.879346	0	0	0.0285855
Hbegf	E	-0.255619	0.0440066	6.28238	4.10158	1.36652	0.281736	-0.623019	4.27872	-0.16086	4.88961	7.2183	1.72007	4.20871	0.573835	6.00912	8.81996	-0.145462	2.58152	4.07365		Kcnn3	d	0.36323	1.62707	3.07729	0.780013	1.06243	0.657435	0.619418	0.36323	1.62707	1.9383	1.06243	0.657435	0.619418
Sox5	E	0.0505403	-0.390881	4.35993	3.7375	-0.722088	-1.0037	0.302503	-0.680634	0.244893	-2.05463	6.57651	0.799371	1.39977	3.58832	5.09997	5.22983	-0.111747	0.759688	2.53254		Myrip	d	0.23541	0	3.06778	0.895905	0.557437	0	0.125536	0.23541	0	1.99097	0.557437	0	0.125536
Dusp14	E	0.0432238	0.0461805	2.49242	2.05792	0.401272	0.597097	1.90233	0	0	0	1.54589	0.524516	0	0.211056	3.76736	4.51551	0.0443108	0.986322	2.21513		Gcnt1	d	0	0	1.34374	0.0140483	0.0206243	0.212179	0.00901638	0	0	0.684483	0.0206243	0.212179	0.00901638
Thrb	E	0.455792	0.517117	3.17965	1.90839	0.628736	1.64061	2.57449	2.63654	1.83753	4.42424	2.75693	2.34056	0	1.92884	2.86021	4.60514	0.478338	1.23991	3.03348		Kcne3	d	0	0.734651	1.77176	0.175783	0.0274649	0.292746	0.169666	0	0.734651	0.980478	0.0274649	0.292746	0.169666
Fxyd5	E	-1.65313	-1.75697	1.8614	4.84342	0.374266	0.917246	1.99737	-0.533459	0.912122	3.58473	-2.78821	3.92438	-2.78821	5.15345	5.73115	5.30705	-1.69131	1.24547	3.65321		Megf6	d	0.103693	0.154255	1.81143	0.31958	0.214005	0.325874	0.473	0.103693	0.154255	1.07177	0.214005	0.325874	0.473
Ninj1	E	0.057342	-0.33877	2.33406	2.63638	1.94062	0.936249	2.14297	1.41386	3.88946	-0.971354	6.88278	2.26654	7.04179	-0.740836	6.62163	5.83979	-0.0882873	2.10381	3.86777		Samd12	d	0.135713	0.450848	2.60077	1.30317	0.919774	0.415732	0.264219	0.135713	0.450848	1.95742	0.919774	0.415732	0.264219
Gch1	E	0.0286349	0.0835067	1.83573	2.31538	1.02055	1.57359	1.22658	0.641114	4.02172	0	1.54589	1.20899	0	0	4.61076	4.07115	0.0488084	1.33837	2.66213		Dkk2	d	0	0	1.5417	0.804115	0.0232031	0	0	0	0	1.17601	0.0232031	0	0
Higd1a	E	0.248023	-0.0681121	2.72155	0.731186	0.439447	0.602859	2.66372	0.708217	1.12077	-0.82061	0.725285	2.26463	-0.82061	1.54795	3.97541	4.51204	0.131797	0.868236	2.86751		Cmklr1	d	0	0.824964	2.07833	0.741377	0.0550539	0.532709	0.0180654	0	0.824964	1.41547	0.0550539	0.532709	0.0180654
Gm9790	E	0.550327	0.462283	2.40458	1.1923	0.89568	0.289778	1.98625	0.639642	1.22299	0	0	1.60441	0	1.34807	3.09168	3.79537	0.517958	1.19354	2.30527		Gata6	d	0	0	1.19901	0	0.0912936	0.1042	0	0	0	0.604543	0.0912936	0.1042	0
Cdr2	E	0.743484	0.269093	2.8507	2.18717	1.13816	2.84417	2.09739	2.18494	3.64549	0	0	2.48108	0	0.211056	3.57441	5.52309	0.569076	1.57473	3.4263		Cytl1	d	0.154853	1.37716	3.68104	0.574535	0.455724	0	0.0119675	0.154853	1.37716	2.14084	0.455724	0	0.0119675
Ccbp2	E	0.0744557	0.101112	0.409245	0.57773	0.0526806	2.00219	3.90456	0	0.743967	0	0	0.761168	0	2.02107	3.80748	4.02422	0.0842559	0.185986	2.53431		Gkn3	d	0	1.0733	4.41331	0.147095	0.414737	0	0.00767977	0	1.0733	2.29813	0.414737	0	0.00767977
Inhba	E	0.609139	0.389426	1.46938	0.248419	0.628234	1.571	2.72367	2.65306	2.59558	0	0	2.35503	0	1.88021	4.43007	5.55506	0.528362	0.718881	3.54546		Pthlh	d	0	0	1.84624	0.151861	0.0687654	0	0	0	0	1.00617	0.0687654	0	0
Apold1	E	0.17673	0.265365	0	0.128652	0.100896	0.289778	0.131272	0.103159	0	0	0	0.238608	0	0	0.956149	3.29467	0.209317	0.087561	1.17294		Adra2c	d	0	0	1.84468	0.0863341	0.11777	0.0862133	0.117769	0	0	0.972895	0.11777	0.0862133	0.117769
Doc2b	E	0.0599201	0.0478342	0.133252	0.0679446	0.122352	0	0.280626	0	0.0994206	3.05497	5.30001	0	0	1.54973	0.43536	2.60324	0.0554767	0.116683	0.9748		Klk10	d	0	0	1.05007	0.0133515	0	0	0.0203992	0	0	0.536069	0	0	0.0203992
Prg4	E	-1.10736	-1.70892	-2.06692	0.147769	-1.02112	2.0367	2.11119	4.48587	2.59087	4.76885	4.12553	3.63251	1.08323	-0.762806	7.23538	11.4002	-1.32852	-1.03747	5.94819		Plek2	d	0	0.828397	1.65046	0.301775	0.0489362	0.0423539	0	0	0.828397	0.981786	0.0489362	0.0423539	0
Htra4	E	0.45231	0.519773	0.0893594	1.56376	1.11198	2.33878	1.03781	1.13296	1.30077	3.82367	1.54589	1.69424	0	0.838849	7.06135	10.6399	0.477112	1.0004	4.88507		Emp2	d	4.48955	1.46666	4.8196	2.3363	1.76618	0.334162	0.177178	4.48955	1.46666	3.58838	1.76618	0.334162	0.177178
Aldh1a3	E	0.345991	0.217551	0.746204	1.45845	0.392783	2.39343	1.25522	0.941761	0.397513	0	0	0.991098	2.11122	2.02701	2.99553	6.76671	0.298771	0.60032	3.00699		Tmem158	d	0.142487	0	2.06855	0.829778	0.708913	0.725905	0.572579	0.142487	0	1.45437	0.708913	0.725905	0.572579
Gprc5a	E	0.191143	0.372544	2.52994	0.623939	0.531949	1.28915	1.72137	0.103052	1.60171	0	0	0.965006	0	0.216664	2.95641	6.12873	0.257835	0.884755	2.79693		4933423P22Rik	d	0.362276	0	1.52825	0.217818	0.0198293	0.119062	0.0212942	0.362276	0	0.878542	0.0198293	0.119062	0.0212942
Pcsk6	E	-0.564033	-0.424412	3.44638	1.92485	0.670699	1.0743	6.97569	0.28135	3.75603	0.0956201	-1.20429	2.41697	-1.20429	-0.0219514	2.33246	8.6825	-0.512701	1.3166	4.55335		Klk11	d	0	0	0.825531	0.0136043	0.210828	0	0.00873384	0	0	0.422979	0.210828	0	0.00873384
Barx1	E	0.0124059	0.0282805	0.0432623	0.957441	0.0104371	0	0	0	0.175309	7.18737	0	0.270479	0	0.25726	3.65449	3.08544	0.0182422	0.146993	1.53609		Irf6	d	0	0	1.19208	0.0302018	0.0232031	0	0.0162621	0	0	0.616022	0.0232031	0	0.0162621
Stk32b	E	0.0438489	0.101283	1.1007	2.78889	0.145192	0.435439	2.13517	0.647339	0.664798	0	0	0.788391	0	1.36337	3.55105	3.55111	0.0649643	0.67345	2.09945		Eln	d	-0.244785	1.53241	3.99553	2.47032	0.942725	0.416697	0.204035	-0.244785	1.53241	3.23933	0.942725	0.416697	0.204035
Rasgef1a	E	0.0417268	0.0980567	0.27402	0.248419	0.025994	0	1.10642	0.103159	0.552828	0	0	0.239886	0	0	1.89078	2.99673	0.0624363	0.0989721	1.36572		Anpep	d	0.415348	2.01109	0.972579	0.414471	0.107013	0	0.0757799	0.415348	2.01109	0.69587	0.107013	0	0.0757799
Acp5	E	0.0709091	0.155534	0.206886	0.790784	0.7185	5.77884	0.33792	0.19861	0.779899	0	0	0.901794	0	3.20419	1.8979	4.38656	0.102021	0.641414	2.18143		Trpm6	d	0.25402	0	1.26713	0.0788128	0	0	0.0111151	0.25402	0	0.677964	0	0	0.0111151
Cdr1	E	0	0	0.069933	0	0.153432	0	0	0.327439	1.01532	0	0	0.633122	0	0	1.36279	1.8893	0	0.118	0.973565		Vwf	e	-0.158879	0.965896	3.5191	0.84622	2.21468	0.675315	-0.364621	-0.158879	0.965896	2.19389	2.21468	0.675315	-0.364621
Scara3	E	0.0020634	-3.35833	-4.39585	2.89228	-3.83846	-0.0636449	-0.579809	-0.374601	-1.46903	-2.33258	1.47921	-0.314752	3.5098	1.01289	2.62764	2.14078	-1.23338	-3.00249	0.754996		ENSMUSG00000104079	e	0	0	2.5151	0.820757	1.48448	0.090777	0	0	0	1.67505	1.48448	0.090777	0
A4galt	E	1.11034	0.666208	0.758167	1.20639	0.940893	1.22537	3.00383	3.46887	3.06669	3.96545	0	2.01503	7.96603	0	3.70833	5.59499	0.947058	0.946509	3.52364		ENSMUSG00000103738	e	0	0.189742	2.52816	0.903251	1.09258	0.18029	0	0	0.189742	1.72253	1.09258	0.18029	0
Lnx1	E	0.098969	0.352622	0.0795556	0.0421077	0.340697	0	2.20968	2.53705	0	0	0	1.29854	0	2.82523	2.05169	3.71885	0.192224	0.254953	2.14535		mt-Rnr2	e	-0.591983	0.597449	0.570258	0.486766	0.350291	-0.224085	-0.342331	-0.591983	0.597449	0.528863	0.350291	-0.224085	-0.342331
Metrnl	E	0.0149555	0.179708	1.02224	0.531149	0.323875	0.988934	5.18191	0.0266745	2.50421	5.28838	2.6896	3.25867	-1.64657	-0.988314	2.25481	6.43866	0.0755263	0.471411	3.77732		4930452L02Rik	e	0	0.416933	1.06863	0.711409	0.987767	0.180529	0	0	0.416933	0.891519	0.987767	0.180529	0
Gnpnat1	E	1.00506	0.465261	1.61555	0.689484	0.991237	2.69916	4.67158	1.06453	2.72065	0	4.19209	1.12878	0	1.1182	2.26676	6.02185	0.806605	1.05577	3.32815		Spata13	e	-0.132905	-0.657694	3.25142	3.3652	1.35041	2.30194	-0.505948	-0.132905	-0.657694	3.30783	1.35041	2.30194	-0.505948
Dok5	E	0.069792	0	0.215469	0	0.15107	0	0.668986	0.16295	0	0	0	0.037938	0	0	0.634592	3.3459	0.0441332	0.141139	1.15677		Smad7	e	-0.801789	0.237491	1.00554	1.87809	-0.859728	0.309918	-2.06132	-0.801789	0.237491	1.43815	-0.859728	0.309918	-2.06132
Rgs5	E	0.507486	0.246434	0.041583	0.241732	0.360619	0	0.151866	0.398792	0.37102	0	0	0.15014	0	0	0.0890138	5.48004	0.411511	0.289873	1.70668		Ptprm	e	-2.57932	-3.74256	1.29144	0.519011	-0.470165	-0.714492	-2.4563	-2.57932	-3.74256	0.908469	-0.470165	-0.714492	-2.4563
Gchfr	E	0.0154818	0	0.206635	0.0816444	0.314894	0.289778	0.0716772	0.103159	0	0	0	0	0	0	0	3.18363	0.00978994	0.264209	0.950459		Entpd1	e	-3.25989	0.152548	1.40738	0.778176	-1.4662	-0.666383	-3.08004	-3.25989	0.152548	1.09542	-1.4662	-0.666383	-3.08004
Tmem196	E	0.0136261	0.0222517	0	0	0.0506504	0	0	0	0	0	0	0.0288822	0	0	0	3.5035	0.0167973	0.0350242	1.02343		P2ry2	e	0.360113	0.259111	4.0495	5.08387	3.16132	0.0441754	0.039889	0.360113	0.259111	4.56234	3.16132	0.0441754	0.039889
Col22a1	E	0.0923916	0.214991	0.0695061	0.11695	1.14741	0.673815	0.187234	0.321076	0.16881	0	0	0.102167	0	0	0.535112	8.14827	0.137465	0.821423	2.54279		Tm4sf1	e	-2.34943	-2.01444	1.31927	0.979843	-0.586236	-1.42426	-2.56836	-2.34943	-2.01444	1.15098	-0.586236	-1.42426	-2.56836
Megf10	E	1.1619	0.836508	0.280946	0.34999	0.872232	0	0	0.103159	0	0	0	1.09709	0	0	0.0838495	6.7902	1.04227	0.699362	2.22755		Heg1	e	-2.00044	-3.3643	1.19856	0.935337	-0.906067	-0.259947	-1.83483	-2.00044	-3.3643	1.06806	-0.906067	-0.259947	-1.83483
Trhde	E	0.0251942	0	0	0.42488	0.252509	0	0.073379	2.22754	0	0	6.93015	0.168488	0	0	0	3.68343	0.0159316	0.233368	1.29658		Epas1	e	-0.4621	0.694607	1.32304	0.825267	-0.329011	-0.720942	-1.14322	-0.4621	0.694607	1.07625	-0.329011	-0.720942	-1.14322
Hid1	E	0.0584701	0.0574408	0.369763	0	0.415961	1.2634	0	0.304358	0	0	0	0.0811523	0	0	0.440609	3.49563	0.0580917	0.350571	1.16106		Nos3	e	-2.37609	-3.60256	1.9378	1.34507	-0.855278	-1.29981	-2.57153	-2.37609	-3.60256	1.64392	-0.855278	-1.29981	-2.57153
2210407C18Rik	E	0	0	0	0	0.0846076	0.272866	0	0	0.0844776	0	0	0.0518439	0	0	0	2.35316	0	0.0585053	0.712279		Gm8995	e	0.276769	1.36418	5.24238	4.88326	2.57491	1.65218	0.26279	0.276769	1.36418	5.06433	2.57491	1.65218	0.26279
Sdk1	E	0.0715263	0.0469682	0.169802	0	0.274375	0.890442	1.29351	1.1462	0	0	0	1.10711	0	0	0.0838495	3.71031	0.0624976	0.21863	1.58683		Sema7a	e	0.501857	-0.0146081	3.97893	5.04395	3.10289	2.25273	-1.31926	0.501857	-0.0146081	4.50697	3.10289	2.25273	-1.31926
Kcnc2	E	0.028619	0.0428913	0.0670337	0.0550524	0.0691756	0.985292	0.674873	0	0.509679	0	0	0.296342	0	0	0.0371289	2.90917	0.0338662	0.0668578	1.07668		Ceacam1	e	-0.556783	0.888233	4.52299	3.65971	2.9057	1.76378	-0.403709	-0.556783	0.888233	4.09498	2.9057	1.76378	-0.403709
Fam134b	E	0.226326	0.188616	0.98189	0.856041	0.746954	0	0.481832	0.266109	0.220318	5.89446	6.57096	1.81344	0	2.69898	1.90456	4.92515	0.212462	0.80203	2.36452		Pkn3	e	-2.07385	-1.5615	2.5303	1.95575	1.29335	-0.0835358	-2.36592	-2.07385	-1.5615	2.24544	1.29335	-0.0835358	-2.36592
Procr	E	0.256952	0.229024	0.830923	0.629528	0.295672	2.16519	5.87578	2.09767	6.34886	0	0	1.23205	0	0	1.99724	7.19365	0.246684	0.43295	4.05907		Efnb2	e	-2.26636	0.640047	2.44023	2.44943	0.589401	0.689395	-2.96929	-2.26636	0.640047	2.44479	0.589401	0.689395	-2.96929
Prune2	E	0.0865923	0	0.687512	0	0.363971	0.40717	2.1023	0.16295	2.17915	0	0	0.856275	0	0.849573	0.824433	5.20572	0.0547569	0.368706	2.29388		Slc9a3r2	e	-2.25297	-3.17644	1.12366	1.17158	-0.00420392	-0.953179	-2.64836	-2.25297	-3.17644	1.14742	-0.00420392	-0.953179	-2.64836
Grid2	E	0.0143304	0.183833	0.96379	0	0.15155	0	0	0	0	0	1.54589	0.0314376	0	0	0.244409	2.56484	0.0766476	0.268845	0.797452		Fxyd5	e	-4.3397	-3.07106	1.66746	1.35344	-1.07051	-0.219819	-4.23172	-4.3397	-3.07106	1.51177	-1.07051	-0.219819	-4.23172
Ttll7	E	0.197349	0.245784	0.354825	0.810784	0.236504	0	0	0.103052	0	0	0	0	0	0	0.385095	3.77063	0.215156	0.336066	1.15331		Plcb1	e	-0.508816	-0.782661	2.73797	4.40144	1.49476	2.46835	-1.89884	-0.508816	-0.782661	3.56272	1.49476	2.46835	-1.89884
Sv2c	E	0.209116	0.110377	0.0892811	0	0.0503617	0	2.91324	0.346731	0	0	0	0.88622	0	0	0	5.3239	0.172815	0.0500213	2.1106		Jag2	e	-1.40234	-0.149545	4.38374	3.66429	2.58745	0.704909	-1.182	-1.40234	-0.149545	4.02704	2.58745	0.704909	-1.182
Pkp1	E	0	0	0.363692	0	0.0382763	0	0	0	0.0844776	0	0	0.0291321	0	0	0	2.73934	0	0.0883726	0.80845		Ly6a	e	-4.77391	-5.32497	1.35093	1.01331	0.433278	-0.0737321	-3.68056	-4.77391	-5.32497	1.18354	0.433278	-0.0737321	-3.68056
Calcrl	E	0.398637	0.55888	0	0.0897486	0.855973	1.89629	1.82724	0.103159	1.15751	0	0	0.59179	0	0.211056	0	6.663	0.45755	0.604308	2.46676		Ltbp4	e	-3.73937	-3.68975	2.24676	1.29525	0.49497	-1.18172	-4.7602	-3.73937	-3.68975	1.77501	0.49497	-1.18172	-4.7602
Dlx3	E	0.0746412	0.0245856	0.209337	0	0.248662	0	2.45356	0.103159	0	0	1.54589	0.518844	0	0	1.03082	4.36609	0.0562384	0.207579	1.83696		Ly6c1	e	-4.4104	-5.25333	1.20179	1.10074	0.854135	0.127196	-5.79401	-4.4104	-5.25333	1.15169	0.854135	0.127196	-5.79401
Gm17455	E	0.0171619	0	0.85519	0.892685	0.252486	2.05535	1.27985	0.103159	1.30917	0	1.54589	1.94498	0	0.211056	3.66371	5.56325	0.0108524	0.443612	2.9093		Fbln2	e	-3.7886	-1.81806	4.71552	3.16881	1.21048	-1.22066	-4.37889	-3.7886	-1.81806	3.94866	1.21048	-1.22066	-4.37889
Cmtm8	E	0.022894	0.0382659	0.40673	0	0.100304	0	0	0.381406	0	0	0	0	0	0	0.0774126	2.64909	0.0285454	0.13859	0.801235		Podxl	e	-5.79193	-3.38879	2.49139	1.6581	0.783323	-1.72357	-5.83981	-5.79193	-3.38879	2.07825	0.783323	-1.72357	-5.83981
Matn4	E	0.134848	0.212375	2.18909	2.64747	0.461628	0.289778	0.406103	0	0.0994206	0	1.54589	0.0314376	0	3.54441	1.60977	6.10446	0.163351	1.05796	2.19543		Pecam1	e	-3.27546	-6.36402	0.893466	0.277547	-0.00492726	0.125008	-1.27794	-3.27546	-6.36402	0.588094	-0.00492726	0.125008	-1.27794
Sema3a	E	0.15615	0.0489664	0.0495609	0.478142	0.326272	0	1.7445	0.768022	0	1.29991	0	0.860414	1.41158	0	0.858675	5.18675	0.116744	0.300176	2.08715		Adam15	e	-2.39481	-3.39118	0.928051	0.486088	-1.01518	-0.405272	-2.41989	-2.39481	-3.39118	0.708926	-1.01518	-0.405272	-2.41989
Itga6	E	0.390604	0.389843	2.63916	2.08668	0.591971	0.804878	0.841873	1.2071	2.109	0	0	2.36488	0	0.831099	1.38122	6.70333	0.390324	1.14714	3.04975		Col18a1	e	0.882365	5.01034	3.30442	4.31653	0.0772882	2.22925	-0.902757	0.882365	5.01034	3.80622	0.0772882	2.22925	-0.902757
Tmod1	E	0.0661404	0.119324	0.195427	0.129715	0.391252	0	0.168829	0	1.15956	0	0	0.21778	0	0	0.0838495	3.91613	0.085693	0.32175	1.30979		Gm9581	e	0.903398	0.880118	3.81415	3.41049	2.97996	1.00412	0.710398	0.903398	0.880118	3.61402	2.97996	1.00412	0.710398
Cystm1	E	0.223306	0.451818	1.71631	0.776743	1.06955	1.0689	0.690813	0	1.16577	0	0	0.178818	0	0.230518	1.52338	6.20174	0.307317	1.13914	2.27641		Pdgfd	e	-0.0988313	2.13289	3.47194	3.21796	1.66828	0.267125	0.0468813	-0.0988313	2.13289	3.34602	1.66828	0.267125	0.0468813
Gpr1	E	0.111817	0.0842663	0	0.183321	0.0675633	0	3.18515	0.208908	0	1.29991	0	0	0	0	0.136783	4.82554	0.101688	0.0720722	1.82729		Epb4.1l4a	e	0.765251	1.2379	3.40775	2.56654	2.31535	0.389116	0.160066	0.765251	1.2379	2.99068	2.31535	0.389116	0.160066
0610040J01Rik	E	0.0145368	0	0	0	0.144884	0	0	0	0	0	0	0	0	0	0.366524	3.31107	0.00919238	0.100186	1.01153		Rnf125	e	2.06168	1.56015	3.47513	3.91206	2.66874	1.79101	0.299747	2.06168	1.56015	3.69176	2.66874	1.79101	0.299747
Rab37	E	0.10271	0.0420016	0.041583	0.0816444	0.127046	0	0.453203	0	0.0844776	0	0	0	0	0	0.0933288	4.48674	0.0803905	0.10622	1.37703		Unc13b	e	0.922784	0.183189	3.29786	2.77972	1.77854	0.474194	-0.398405	0.922784	0.183189	3.04097	1.77854	0.474194	-0.398405
Sema3f	E	0.165827	0.268633	0.150072	0.474004	0.489205	0	0.301102	0.395857	0.210129	0	0	0.435381	0	0	0	4.56418	0.203623	0.429378	1.4956		Rtn4	e	-1.17865	-1.5037	0.80394	1.71404	-1.23953	-0.74979	-1.86933	-1.17865	-1.5037	1.25517	-1.23953	-0.74979	-1.86933
F13a1	E	0.342943	0.382782	2.51051	3.95586	0.866595	0.272866	1.85138	1.04295	0.849368	1.29991	0	0.581987	0	0.211056	0.204481	10.3866	0.35759	1.57365	3.54984		Palmd	e	-2.46147	-3.13111	0.510604	1.44712	-0.22704	-0.486031	-1.96757	-2.46147	-3.13111	0.974929	-0.22704	-0.486031	-1.96757
Clic5	E	0.563329	0.746346	0	0.240702	0.332975	0	0.791063	0.321076	0.309096	0	0	0.334619	0	0.211056	0.0838495	8.0972	0.630614	0.263537	2.58071		Sox7	e	-2.282	-3.83059	1.24836	1.44413	-0.698901	-0.0867558	-1.91305	-2.282	-3.83059	1.34542	-0.698901	-0.0867558	-1.91305
Tspan15	E	0.076248	0.282065	0.0836181	0.145777	0.449125	0	0.46038	0.30177	0.160426	1.29991	0	0.612316	0	0.211056	0.642979	8.13156	0.151916	0.344959	2.68521		Nedd9	e	-1.21348	-1.17225	0.539011	2.13295	0.0254626	-0.225798	-2.12284	-1.21348	-1.17225	1.32928	0.0254626	-0.225798	-2.12284
Gm12680	E	0	0	0	0	0	0.37295	0.364336	0.149641	0.137203	0	0	0	0	0	0	1.84691	0	0	0.614824		Akap2	e	-0.420775	-0.585971	1.41705	1.49393	1.08138	0.320436	-0.45028	-0.420775	-0.585971	1.45517	1.08138	0.320436	-0.45028
Mfap3l	E	0.0328035	0.0655068	0.585746	0.245548	0.571018	1.2925	3.36976	0.255389	4.0834	0	0	1.05123	0	0	1.51144	4.8793	0.0448268	0.528513	2.65615		Ptma	e	-0.651416	0.486392	1.02702	0.825563	-0.110875	-0.335344	-0.945648	-0.651416	0.486392	0.927136	-0.110875	-0.335344	-0.945648
Khdrbs3	E	0.0892989	0.388875	1.25942	0.0382457	0.345256	0.701683	0	1.08905	0	0	0	0.546015	0	0	0.946707	3.21089	0.199437	0.458399	1.27065		Plec	e	-1.53832	1.47834	1.39817	1.11885	-1.03225	-0.12406	-1.70327	-1.53832	1.47834	1.25968	-1.03225	-0.12406	-1.70327
Efnb2	E	0.152886	0.0455694	1.31089	1.70254	0.769836	1.16798	1.29987	1.01422	0.0758882	4.32249	0	1.24681	5.56949	0	2.11449	4.51102	0.113431	0.99092	2.21851		Myo1d	e	-0.256041	3.31173	2.90639	2.01495	1.75042	1.48188	-0.732242	-0.256041	3.31173	2.46441	1.75042	1.48188	-0.732242
Sparcl1	E	-0.386714	0.898592	-0.372616	5.20877	1.69481	5.14247	-0.0652551	3.53159	3.28979	7.61551	0.315567	1.21132	-1.23033	3.4013	1.13584	8.48193	0.0858247	1.82888	3.70986		Ly6c2	e	-0.622426	-0.234865	0.533386	0.436633	0.383927	-0.0162687	-0.755502	-0.622426	-0.234865	0.485416	0.383927	-0.0162687	-0.755502
Serpinb1a	E	0.0154818	0.0287744	0	0	0.336532	3.32568	2.10641	2.16158	1.18807	0	0	1.27139	0	0	0	3.41602	0.0203687	0.232709	1.87533		Prnp	e	1.01828	2.84143	3.9842	3.29574	3.61515	2.0203	0.292487	1.01828	2.84143	3.64287	3.61515	2.0203	0.292487
Slc4a8	E	0.0105999	0.123627	0	0.564413	0.421235	0	0.509931	0	0.0797012	0	0	0.608273	0	0	0.732427	2.94323	0.0521539	0.369337	1.15546		Gm2830	e	0.346058	3.1999	2.46208	1.16931	1.116	0.784896	0.221674	0.346058	3.1999	1.82113	1.116	0.784896	0.221674
Rgcc	E	0.0273856	-2.96221	0.952772	-2.41858	-3.17632	-3.33295	-3.23238	-1.85274	-0.0971277	-5.09405	-6.39396	-1.84205	3.663	-0.807454	2.62811	4.09616	-1.07173	-2.3687	0.42144		Tspan13	e	-3.35872	-2.80124	1.20509	0.4151	2.49942	-1.10093	-2.26876	-3.35872	-2.80124	0.813415	2.49942	-1.10093	-2.26876
Spsb4	E	0.0519908	0.0156922	0.55679	0.288027	0.118824	0	0.436329	0	1.56144	0	0	0.0923945	0	0	1.03693	2.31795	0.0386457	0.216772	1.01394		Pls3	e	-1.90118	2.15346	1.08148	0.795731	0.165703	-1.28621	-2.43185	-1.90118	2.15346	0.939809	0.165703	-1.28621	-2.43185
Aqp1	E	-0.194195	0.385519	-0.557115	-0.268716	1.39264	0.0424676	4.449	1.55315	1.27376	9.72904	9.89176	5.39537	9.38147	6.44235	2.19767	6.06341	0.018935	0.831007	4.40844		Cxcr7	e	0	2.64302	5.48494	2.21156	2.5138	1.53091	0.116656	0	2.64302	3.862	2.5138	1.53091	0.116656
Msn	F	-2.99239	-3.51327	-0.265438	-0.620286	-2.22593	-0.973815	0.982862	0.459823	1.04074	1.76963	-2.85816	1.41037	2.99076	1.98663	1.66751	1.3031	-3.18389	-1.67017	1.18297		Myadm	e	0.290744	2.39075	0.631395	1.014	1.23077	-1.39757	-3.14672	0.290744	2.39075	0.821089	1.23077	-1.39757	-3.14672
Tmbim1	F	-2.41113	-3.69894	1.44595	-0.312734	-2.67492	-0.432951	0.385877	-0.027163	1.74964	2.24028	3.28114	1.78763	4.24681	2.11575	1.51678	2.20931	-2.88459	-1.64681	1.55441		Tmem255b	e	0	2.51733	4.06348	2.82769	3.06111	0.803204	0.00809409	0	2.51733	3.45078	3.06111	0.803204	0.00809409
Gpr64	F	0.343509	0.307303	2.68671	2.88477	0.346598	1.70517	5.00654	0.41516	5.40799	3.66643	8.05495	3.04392	5.84422	2.23686	5.71536	4.56995	0.330198	1.09594	4.12087		Cd97	e	-1.30216	0.361281	1.19199	2.01935	0.410878	1.06933	-2.77868	-1.30216	0.361281	1.60219	0.410878	1.06933	-2.77868
Rcan1	F	-0.667146	-1.16868	7.52551	2.67686	0.754085	6.24139	4.38706	3.68455	5.26516	2.06304	7.37938	3.35823	7.29597	2.52676	6.48966	6.01998	-0.851534	2.17258	5.00014		Tmtc1	e	0.486508	3.05278	2.43628	2.69156	2.66231	1.23777	-0.731799	0.486508	3.05278	2.56285	2.66231	1.23777	-0.731799
Plec	F	-2.68335	-3.48001	0.839825	-0.249944	-2.45356	-0.116424	1.85315	1.04369	2.02139	1.25286	3.52748	1.83391	2.95979	2.43137	1.63616	1.64139	-2.97624	-1.58823	1.68243		Ptrf	e	-1.69276	1.95089	1.32642	0.238944	1.533	-2.27946	-2.17919	-1.69276	1.95089	0.787249	1.533	-2.27946	-2.17919
Prnp	F	-3.0093	-3.61893	2.5102	2.22647	-1.55312	1.12556	2.76577	3.53701	4.27964	2.71511	4.32224	2.79131	-4.57016	1.61331	2.42652	2.75119	-3.23343	-0.338781	2.73588		Myo1e	e	-0.838018	2.09539	2.85277	2.5183	1.45737	-0.104853	-1.44646	-0.838018	2.09539	2.68694	1.45737	-0.104853	-1.44646
Thbs3	F	-1.17468	-1.71949	5.689	0.608433	-0.052233	0.985709	4.55016	4.26246	5.90516	5.86313	2.76	3.67026	8.24057	4.75668	4.26206	3.65659	-1.37498	1.01637	4.04153		Sox13	e	-1.64434	1.19486	3.94285	3.27662	1.20065	1.14223	-1.1041	-1.64434	1.19486	3.61254	1.20065	1.14223	-1.1041
Fbln7	F	-0.442689	-0.436736	6.70888	2.08424	0.923236	4.70316	2.70989	2.3792	7.8539	-0.72796	7.69298	6.17795	9.21925	5.10627	3.67116	8.04647	-0.4405	2.06859	5.76496		4930578C19Rik	e	0	0.784834	3.14223	4.05295	3.90794	2.20165	0.0575644	0	0.784834	3.59377	3.90794	2.20165	0.0575644
Lgals3	F	-1.22722	-1.42001	5.98097	4.53316	0.897676	1.38321	5.47459	3.78617	6.75352	5.94068	8.08638	5.63	-1.93548	7.30918	6.80358	7.40408	-1.2981	2.2657	6.1179		Pcdh1	e	-0.811081	1.4234	2.08579	3.10567	1.30459	0.858528	-1.54807	-0.811081	1.4234	2.59144	1.30459	0.858528	-1.54807
Anxa8	F	-0.813985	-0.788242	6.24375	1.39551	0.266564	1.63963	6.7125	2.51134	3.8575	0.0293091	9.08934	4.98282	0.840618	7.45365	8.44146	5.86015	-0.804521	1.44009	5.59533		Mast4	e	-1.85778	1.12035	1.67721	1.68334	-0.216218	-0.160014	-2.83301	-1.85778	1.12035	1.68025	-0.216218	-0.160014	-2.83301
Fn1	F	-4.54614	-4.26265	4.15533	4.38515	-1.66743	1.30657	5.68431	-0.144884	5.43028	3.27313	3.14481	3.67925	2.8917	4.48778	4.8219	7.20402	-4.44192	0.160736	4.94358		Syne2	e	-0.785847	2.59063	1.29819	0.394974	0.208181	-1.97239	-3.56992	-0.785847	2.59063	0.850377	0.208181	-1.97239	-3.56992
Cd109	F	-1.22493	-1.29553	5.18547	2.89559	0.481046	2.17256	5.54891	3.03255	5.77961	-1.51045	7.08533	5.89758	5.78478	6.89044	6.46855	6.42614	-1.25089	1.61573	5.74664		Ebf1	e	2.21711	2.35192	1.18262	2.08343	-0.339115	-1.05036	-4.04183	2.21711	2.35192	1.62924	-0.339115	-1.05036	-4.04183
Ugdh	F	-2.8561	-2.36053	1.48041	0.532405	-2.38231	2.67898	4.5764	-1.12908	4.7298	2.81292	2.52205	1.55179	4.80414	0.0857476	1.43838	4.34085	-2.67391	-1.32173	2.85919		Utrn	e	-1.91234	1.01823	1.3514	0.331065	0.102985	-0.444814	-2.14859	-1.91234	1.01823	0.845519	0.102985	-0.444814	-2.14859
Mustn1	F	0.103868	0.0752725	1.22119	1.12899	1.02325	1.8658	5.58168	4.16398	5.47616	0	8.429	2.68318	0	3.04742	5.54973	3.91712	0.0933552	1.07157	4.07572		Akap13	e	-1.76076	-0.37817	1.05302	1.25617	-0.50725	-0.185528	-3.35533	-1.76076	-0.37817	1.15374	-0.50725	-0.185528	-3.35533
Camk1d	F	-0.381507	-0.505138	1.01307	0.659229	1.10246	-0.00352298	4.12031	2.6579	4.60793	4.22427	6.98174	4.06514	7.67816	5.48436	6.14178	2.81786	-0.426959	1.02594	3.8944		Itpkb	e	-2.19965	-0.368056	0.165511	1.00251	0.829697	-0.210493	-3.04729	-2.19965	-0.368056	0.580496	0.829697	-0.210493	-3.04729
Ccdc109b	F	0.111742	0.016584	1.27265	0.142163	0.0776856	1.55308	4.83861	0.445505	4.43009	0	0	3.2636	0	0	3.26076	5.08564	0.0767575	0.290001	3.66449		Sptbn1	e	-1.34334	-0.422771	0.639796	0.724257	0.773619	0.11315	-1.25334	-1.34334	-0.422771	0.681671	0.773619	0.11315	-1.25334
Cav2	F	0.0859614	0.159783	3.1423	1.44629	0.672954	4.2444	3.87233	2.9207	3.04211	0	3.64606	3.02511	0	4.79081	2.84371	3.73619	0.113102	1.20022	3.36699		Lims2	e	-1.27911	1.64107	3.17632	2.82086	4.07721	1.86204	-0.915915	-1.27911	1.64107	3.00008	4.07721	1.86204	-0.915915
4632428N05Rik	F	0.459882	0.801276	1.26536	3.34733	1.79156	1.70229	5.01295	2.50688	6.24072	3.48992	1.54589	3.84377	3.4544	1.45818	4.35382	5.80211	0.585394	1.91715	4.55368		Mgll	e	-4.28915	-1.67203	0.697095	1.1314	0.273579	-0.218267	-3.80782	-4.28915	-1.67203	0.912421	0.273579	-0.218267	-3.80782
Uap1	F	-2.00961	-3.51052	0.701455	-0.0817698	-2.94697	2.19681	2.58905	0.74575	3.80516	2.64656	2.14837	0.420596	1.17416	-0.0310684	1.43337	2.55592	-2.56142	-1.92971	1.82801		Vim	e	-1.23189	1.47527	1.9945	1.5553	0.123382	-1.11132	-4.02538	-1.23189	1.47527	1.77674	0.123382	-1.11132	-4.02538
Hr	F	0.0670622	0.0528514	1.32648	3.54199	0.566352	2.2006	2.46831	1.64056	0.917142	3.48992	0	1.75681	0	2.58508	3.20937	3.89518	0.0618377	1.10726	2.61881		Clic5	e	0.722621	0.539776	4.36935	4.30309	4.92218	0.766361	0.0586815	0.722621	0.539776	4.3365	4.92218	0.766361	0.0586815
Ltbp3	F	-0.88358	-1.74098	-1.12589	-0.306136	-2.78093	1.98939	-1.75209	-0.73448	0.639577	2.39844	3.32395	0.972872	2.89209	-0.485502	1.5323	2.73865	-1.1988	-2.15696	1.1492		Cd200	e	-2.79959	-0.334242	0.406688	1.62859	1.16663	-0.448626	-3.97065	-2.79959	-0.334242	1.01251	1.16663	-0.448626	-3.97065
Plp2	F	-1.75148	-1.99435	-0.353598	0.386255	-0.728787	1.48467	2.52629	-0.0855342	0.74923	2.20846	0.76733	2.43552	2.77107	1.76175	2.10398	2.55118	-1.84077	-0.510717	2.08366		Kitl	e	2.37909	1.58944	0.852704	1.47728	1.5386	-2.26646	-4.68449	2.37909	1.58944	1.16237	1.5386	-2.26646	-4.68449
Gm6169	F	-0.0100328	-0.063432	1.02767	1.18335	0.897589	1.50336	3.31316	1.59268	1.9117	3.8505	-0.362507	2.99381	3.29536	2.63579	2.94838	3.22961	-0.0296648	0.959251	2.83894		Ahnak	e	-0.799644	0.118661	0.774478	0.806773	0.581835	-0.534489	-2.52893	-0.799644	0.118661	0.79049	0.581835	-0.534489	-2.52893
Tspo	F	-1.9162	-2.24172	-1.42048	-0.733177	-0.771604	1.58896	4.33456	0.830356	3.04727	2.62963	-3.86527	2.46577	2.87968	3.31023	1.8042	2.79028	-2.03588	-0.876737	2.59541		Cd34	e	-2.84529	-3.70656	2.05468	3.3471	2.69055	4.0973	-3.34596	-2.84529	-3.70656	2.69546	2.69055	4.0973	-3.34596
Cyb5r3	F	-3.80686	-3.76568	-1.58322	-0.364159	-1.85786	0.467324	2.13371	-0.113198	3.22449	2.40825	5.12935	1.33245	2.16229	2.30902	1.48334	2.04748	-3.79172	-1.60454	1.77123		Ptprg	e	-1.30202	-1.94257	1.10282	1.51929	0.574727	-1.85685	-3.95935	-1.30202	-1.94257	1.3093	0.574727	-1.85685	-3.95935
S100a6	F	-3.49324	-3.46495	-1.44888	-1.64054	-0.349726	2.33876	3.13627	2.86885	3.04777	1.93968	3.32693	2.72415	3.10528	1.40823	1.9345	2.68168	-3.48284	-0.715333	2.6313		Syne1	e	-2.22369	2.47477	1.93684	2.01217	1.45341	-1.18851	-3.84263	-2.22369	2.47477	1.97419	1.45341	-1.18851	-3.84263
Cdh13	F	-0.284845	-0.341998	-0.448551	-0.497579	0.649113	3.08709	6.45245	1.8287	5.6716	0.560373	9.59918	4.8074	6.906	5.54689	5.59156	7.99529	-0.305857	0.303692	5.91677		Rasgrf2	e	-2.05487	-2.28131	3.12348	1.38681	1.53781	-1.46853	-3.56739	-2.05487	-2.28131	2.26244	1.53781	-1.46853	-3.56739
Crip1	F	-2.09046	-3.66054	-0.956016	-2.02765	-1.27352	2.28939	4.07113	2.13944	3.71516	-1.37156	1.08636	2.93653	1.88674	2.69052	2.4909	3.26978	-2.66769	-1.32377	3.03507		Crip1	e	-1.57439	4.70458	3.15988	1.45334	1.32763	-2.32602	-3.45604	-1.57439	4.70458	2.31378	1.32763	-2.32602	-3.45604
Dnm1	F	-0.809795	-0.756469	2.49334	4.53718	0.728756	4.22747	6.79322	3.81406	5.79485	5.51876	4.68601	3.42127	2.00519	5.58496	5.61691	5.03418	-0.790189	1.55581	4.93004		Cav2	e	-3.81993	0.200658	1.10239	0.429975	1.02245	-1.08301	-3.73326	-3.81993	0.200658	0.769006	1.02245	-1.08301	-3.73326
Cav1	F	-1.05009	-0.703985	0.770557	0.344292	0.35334	5.6257	5.29481	4.64263	6.18844	0.409046	0.711539	6.20619	8.95856	5.82613	6.12184	6.54341	-0.922845	0.423104	5.98805		Cdh13	e	-1.21034	-1.05582	6.36232	4.18905	4.37707	0.117284	-1.70719	-1.21034	-1.05582	5.28481	4.37707	0.117284	-1.70719
Ahnak2	F	0.154937	0.170563	1.45913	1.96749	1.48969	6.05645	7.50967	6.57688	7.22944	3.48992	7.4727	5.99629	0	2.41172	6.19921	5.91605	0.160682	1.55056	6.14624		Bcam	e	-3.96705	2.93077	2.49487	0.682165	1.12738	-0.749825	-4.25347	-3.96705	2.93077	1.59613	1.12738	-0.749825	-4.25347
Nbl1	F	-1.74713	-1.05382	-1.81866	4.03454	1.28087	6.27121	6.85156	6.77578	8.71377	8.57058	7.88845	7.02536	8.52672	8.03147	5.06254	5.67293	-1.49223	1.13412	6.49825		S100a6	e	-1.53757	3.13425	3.13517	1.96891	2.59897	-1.89705	-3.02344	-1.53757	3.13425	2.55694	2.59897	-1.89705	-3.02344
5730416F02Rik	F	0.0459253	0.128307	0.823636	1.06221	0.825249	1.92233	3.09245	2.07993	3.181	3.96545	5.36866	2.99679	3.4544	3.14932	2.80767	3.297	0.0762126	0.857746	3.02491		Sparcl1	e	-1.22621	9.32356	6.57774	4.10975	6.69674	1.76406	-1.68441	-1.22621	9.32356	5.35412	6.69674	1.76406	-1.68441
Capg	F	-1.67649	-1.45616	2.01846	2.09939	0.453262	4.65463	6.39645	5.04667	6.48099	7.28793	8.21345	6.28595	6.3872	6.44537	5.45618	6.18515	-1.59549	0.947335	6.06587		Jam2	e	-3.97644	-2.31896	1.61456	1.70686	1.88341	-0.498602	-5.00079	-3.97644	-2.31896	1.66032	1.88341	-0.498602	-5.00079
S100a10	F	-2.59112	-4.15058	1.07003	-1.62162	-1.70907	2.86035	3.48576	2.03706	2.53141	-0.409858	0.959979	2.50909	2.64737	2.14175	1.50039	1.57462	-3.16445	-1.22393	2.1602		Cav1	e	-6.92809	0.399201	2.0757	0.679286	1.75273	-2.0067	-7.35545	-6.92809	0.399201	1.38336	1.75273	-2.0067	-7.35545
S100a4	F	0.0678753	0.280099	0.522542	1.95779	2.00382	1.18287	6.54921	5.90891	3.45209	0	5.22794	7.2937	7.96603	7.29471	4.3446	3.37007	0.145899	1.74532	4.9558		Tspan2	e	0.614527	2.38045	4.31458	1.96446	5.27429	0.41095	0.60834	0.614527	2.38045	3.1494	5.27429	0.41095	0.60834
Ybx3	F	-2.31108	-3.11576	-1.0612	-1.52828	-1.45684	0.45604	2.52779	2.21775	1.88226	-3.10826	2.7493	1.37112	3.26252	-0.158322	1.12538	1.78704	-2.60692	-1.39938	1.59112		C1qtnf9	e	0	1.80805	3.3954	1.15912	4.76848	0.325174	0	0	1.80805	2.28666	4.76848	0.325174	0
Cd44	F	-0.765312	-1.68489	1.21784	-1.29664	0.436882	2.76569	5.01453	0.807836	6.29386	3.85439	-2.64051	3.33266	7.13696	4.89133	3.57289	5.45774	-1.10339	0.330069	4.29642		Meox2	e	0.259996	2.58367	3.44481	1.04855	4.07222	0.0973977	0.0216567	0.259996	2.58367	2.25675	4.07222	0.0973977	0.0216567
Fyn	F	0.551288	0.439135	1.73756	1.23006	1.50988	5.49465	7.34339	3.48177	5.98555	0	0	3.59624	0	4.16262	2.99349	4.82275	0.510055	1.50994	4.51701		Cep85l	e	-0.0415902	1.32074	2.79962	2.23912	2.22333	0.579021	-0.616194	-0.0415902	1.32074	2.52173	2.22333	0.579021	-0.616194
Aebp1	F	-0.958199	-1.35369	2.04111	0.245207	-0.593691	6.56899	4.53397	0.745283	5.20984	6.296	6.78435	4.19075	5.2155	4.33437	-0.712935	5.01943	-1.1036	-0.0291968	3.83494		Ehd4	e	0.357835	1.75977	3.12078	3.3028	1.59313	0.209561	-0.792296	0.357835	1.75977	3.21103	1.59313	0.209561	-0.792296
Timp2	F	-0.956712	-3.02803	-1.73385	-0.313992	-2.20553	2.62502	2.80436	2.10941	2.54558	2.06611	2.09262	2.09674	2.67242	2.62564	0.660405	0.970414	-1.71823	-1.86365	1.73806		Lmo7	e	4.09638	2.68315	4.06508	2.55752	3.89042	0.422161	0.278286	4.09638	2.68315	3.31763	3.89042	0.422161	0.278286
Fam129a	F	-0.855447	-0.949609	-1.49671	-0.922289	0.687561	3.00379	3.53774	3.4272	3.09808	2.02636	1.7942	2.2975	6.34255	5.14312	2.69745	4.40618	-0.890066	0.0931321	3.38954		Capg	e	0.786222	1.66229	5.04589	2.89052	2.68245	1.43337	0.741337	0.786222	1.66229	3.97726	2.68245	1.43337	0.741337
Glud1	F	-1.48411	-3.08027	-0.75468	-2.9264	-1.95133	1.84019	1.8858	1.62647	2.0953	0.173193	0.948714	1.2593	4.73773	2.16704	1.50637	1.49862	-2.07093	-1.88249	1.59608		Ecm2	e	1.70234	3.45158	3.57403	1.68665	2.94832	0.366609	0.18604	1.70234	3.45158	2.63827	2.94832	0.366609	0.18604
Klf4	F	-3.81828	-3.23618	0.472967	1.20015	-0.318501	4.41839	3.56061	4.48098	4.12009	1.26007	2.9085	2.98859	5.09708	1.77095	3.60078	2.5975	-3.60427	0.0262437	3.22446		Cyb561	e	1.28768	0.858111	4.10601	2.25513	2.88637	1.91911	0.741816	1.28768	0.858111	3.18835	2.88637	1.91911	0.741816
Gem	F	-0.670784	-0.700832	0.564217	2.47304	1.70388	7.61003	5.31933	7.35722	7.44511	7.57355	0.334472	4.32111	10.9445	6.9249	4.26959	5.39975	-0.681831	1.61627	5.43539		S100a10	e	-1.70306	-3.5874	0.584673	0.8782	0.838142	-0.678404	-2.26669	-1.70306	-3.5874	0.730203	0.838142	-0.678404	-2.26669
Atf3	F	-1.43796	-0.882114	3.52505	0.872016	1.83926	6.90342	5.16639	7.1477	7.16401	8.67404	8.66404	3.86168	5.59659	5.57416	5.51727	3.21149	-1.23361	1.99244	4.77896		Fstl1	e	5.56432	2.97656	3.10713	2.21061	1.17267	-0.686064	-1.57321	5.56432	2.97656	2.66263	1.17267	-0.686064	-1.57321
Lmna	F	-3.25503	-2.69139	0.353813	-0.355456	-1.56717	1.28635	0.944941	1.5957	2.43248	1.54451	2.8629	1.73113	3.23358	2.2526	1.27466	0.717421	-3.04781	-1.07262	1.34668		Pdlim1	e	-0.855684	0.53157	2.47657	0.724098	2.30221	-1.94775	-1.80069	-0.855684	0.53157	1.6077	2.30221	-1.94775	-1.80069
Anxa2	F	-1.46982	-3.85187	0.306537	-1.7687	-3.08556	0.42787	2.35643	0.96915	2.03984	0.533127	-0.520039	1.97043	-1.72054	1.54853	0.543764	0.884269	-2.34557	-2.32607	1.31802		ENSMUSG00000107211	e	0.503295	1.51744	2.64492	1.56471	3.09484	0.0949779	-0.250052	0.503295	1.51744	2.10935	3.09484	0.0949779	-0.250052
Ndrg1	F	-1.5506	-2.12424	0.0600161	1.38704	-1.12903	1.3407	2.56652	2.0193	4.80211	0.902692	5.48257	2.17855	6.58573	1.73934	3.17663	2.91887	-1.7615	-0.57867	2.78378		Stxbp6	e	1.89465	1.84326	0.153167	0.307889	2.24542	0	0	1.89465	1.84326	0.229878	2.24542	0	0
Htra1	F	-1.09461	-3.74644	-0.823595	-1.87535	-3.44517	1.67747	0.61467	-1.62322	1.90031	3.59944	2.10378	0.835466	3.04442	2.62975	1.06554	3.4687	-2.06955	-2.78184	1.69403		Col15a1	e	0.064924	0.0882405	0.253436	2.61489	3.2634	2.49629	0.105747	0.064924	0.0882405	1.42424	3.2634	2.49629	0.105747
Osr2	F	0.142785	0.0686429	1.16591	0.646735	1.19659	2.62521	3.38147	4.49753	2.95101	0	1.54589	1.93522	0	0.914778	4.64195	4.09817	0.115527	1.11532	3.29632		Piezo2	e	0.234066	0	0.036448	1.28675	0.669537	2.91146	0.183402	0.234066	0	0.656345	0.669537	2.91146	0.183402
Htra3	F	-2.15882	-3.75057	0.0310205	-0.916085	-2.55512	3.23105	1.47654	2.30411	-0.54715	1.12306	-5.87926	0.87018	2.63092	1.39835	2.30591	2.36215	-2.74402	-1.88825	1.6142		Rnd2	f	0.491685	4.62604	0.396115	0.759056	0.079433	0.679642	0.37947	0.491685	4.62604	0.57606	0.079433	0.679642	0.37947
Tspan5	F	0.56455	0.292203	0.982845	1.1241	0.718608	3.03952	3.11697	1.32162	4.10944	3.48992	0	2.87103	8.3134	2.79269	2.70465	3.79068	0.464422	0.819664	3.18737		Fgl2	f	1.03757	4.04212	0.278996	0.37739	0.239264	0.15987	0.124133	1.03757	4.04212	0.32778	0.239264	0.15987	0.124133
Vim	F	-1.39482	-3.99079	-1.55533	-2.77843	-2.30004	1.51272	2.23216	1.82709	2.09738	1.40941	1.52053	1.92655	2.11288	1.87861	-0.227138	1.46352	-2.34922	-2.23944	1.51781		Ncs1	f	0.586012	3.26014	0	0.158248	0.108025	0.0800864	0.0481075	0.586012	3.26014	0.0784591	0.108025	0.0800864	0.0481075
Ptrf	F	-1.40332	-3.32787	-1.15532	-1.19163	-2.87737	-0.0731977	2.9247	1.76894	2.2203	-1.51272	2.1088	1.83814	-1.33948	1.45028	0.0241086	1.31065	-2.11087	-2.35112	1.4546		Adamtsl1	f	0.100072	4.75693	0.0434135	0.615779	0.255807	0.155618	0.0940157	0.100072	4.75693	0.327192	0.255807	0.155618	0.0940157
Anxa1	F	-0.602563	-3.90368	-3.18267	-2.81686	-3.1424	1.29137	2.28324	1.03583	1.69013	1.09759	1.62727	1.69105	0.624757	0.31752	0.200904	1.15531	-1.81621	-3.10424	1.29147		Pde5a	f	3.42677	6.26475	0.508513	1.01405	1.06663	0.364225	0.617092	3.42677	6.26475	0.759157	1.06663	0.364225	0.617092
Ecm1	F	-0.64429	-2.03379	-7.40869	-7.634	-4.58351	2.42412	2.73368	0.982023	2.36288	-1.60023	-6.74572	0.961325	-6.18039	2.60464	0.162342	1.33061	-1.15514	-5.48627	1.25918		Pln	f	0	5.16219	0.914448	0.644118	0.506567	0.458286	0.1435	0	5.16219	0.780419	0.506567	0.458286	0.1435
Tmem43	F	-1.15673	-2.5679	-0.370954	-1.92822	-2.29832	1.85672	3.14737	-0.535154	2.46032	4.28638	-2.54399	2.55739	2.68865	-0.4663	2.66646	2.51631	-1.67554	-1.91908	2.29745		Bmpr1a	f	1.98348	4.46875	0.291289	0.68902	0.020689	0.373128	0.234036	1.98348	4.46875	0.488483	0.020689	0.373128	0.234036
Cxcl1	F	0.694946	0.715813	0.100461	0.66166	2.37861	9.73362	6.16327	3.34803	9.25721	-0.184937	1.36096	3.75069	2.74885	5.79294	1.98626	3.85057	0.702618	1.75339	4.49901		Pip5k1b	f	0	3.04213	0.426772	0.0891153	0	0	0	0	3.04213	0.259362	0	0	0
Nova1	F	0.0825928	0	0.673152	0.124021	0.530998	4.22173	4.79464	0.19861	2.59604	0	0	1.31168	0	1.55318	1.78276	2.07532	0.0522278	0.498911	2.15343		Fmod	f	0.339113	3.91655	0.489335	0.530846	0.678558	0	0	0.339113	3.91655	0.509916	0.678558	0	0
Dock11	F	0.0444372	0.44034	0.529409	1.97088	1.12344	1.60654	5.63823	2.89749	4.58961	1.29991	0	4.68653	3.65787	4.81128	2.39513	2.19773	0.18999	1.13953	3.46258		Mlf1	f	0.146228	3.46852	0.0586423	0.262577	0.173157	0	0	0.146228	3.46852	0.159753	0.173157	0	0
Tubb6	F	-1.06085	-1.58368	3.86364	0.615707	-0.0945288	5.84962	3.01358	3.92957	4.20885	4.968	-2.65351	2.23859	7.44556	1.9946	3.39523	4.75625	-1.25307	0.677426	3.63848		Etnk2	f	0	3.82813	0.260412	0.48829	0.143967	0.161755	0	0	3.82813	0.373393	0.143967	0.161755	0
Ndrg4	F	0.328085	0.162812	1.50777	0.714722	0.39773	0.706419	6.12017	3.47022	4.09627	0	0	2.79042	1.41158	2.11928	2.63985	4.58782	0.267323	0.630513	3.67627		Kcnq4	f	0.12019	4.0147	0.0945158	0.07753	0.243485	0.484897	0.178929	0.12019	4.0147	0.0860943	0.243485	0.484897	0.178929
Pqlc3	F	1.07322	0.258028	1.81874	1.34	1.60942	2.58831	4.84156	5.54559	4.99421	0	0	4.37655	5.88533	2.38623	4.12737	6.24934	0.773517	1.60779	4.86343		Gdf15	f	0	5.12787	0.202381	0.358479	0.0333585	0.35978	0.0249147	0	5.12787	0.279774	0.0333585	0.35978	0.0249147
Anxa3	F	1.43984	0.875037	1.02093	1.12895	0.517683	3.30775	8.38868	2.89157	4.33855	1.29991	0	3.5764	1.41158	1.4313	2.77332	5.96998	1.23219	0.687878	4.62146		Cacna2d1	f	0.525361	4.60656	0.104836	0.366767	0.247787	0	0.278745	0.525361	4.60656	0.234701	0.247787	0	0.278745
Serpinb6a	F	-1.91928	-3.57205	-1.17017	-1.95486	-3.03863	2.97603	3.1003	-0.286282	1.48613	2.72546	-5.70944	1.99252	1.61598	0.0400178	1.94309	2.57854	-2.52692	-2.57071	2.03784		Map2	f	0.0617345	3.50781	0.143951	0.442022	0.436433	0	0	0.0617345	3.50781	0.291734	0.436433	0	0
Fez1	F	0.06885	0.0764892	0	1.33452	0.563828	3.14406	6.63921	2.13983	3.19802	0	0	2.53867	8.68331	2.8961	1.89033	2.29761	0.0716585	0.574442	2.95104		Mustn1	f	0	8.07993	1.26901	0.992476	2.15503	0.0498168	0.0363957	0	8.07993	1.1319	2.15503	0.0498168	0.0363957
Sulf2	F	0.305891	0.511686	0.981288	2.73197	1.66281	4.67517	7.45549	2.24528	4.80808	7.42685	0	4.71837	7.02793	0.88828	4.35693	4.33214	0.381551	1.69467	4.63254		Trpv2	f	1.194	5.29938	0.354536	0.519127	0.60262	0.322176	0.677186	1.194	5.29938	0.43614	0.60262	0.322176	0.677186
Arl4a	F	-0.372265	-0.324955	1.63047	3.00495	1.22161	3.98353	3.33402	4.76768	5.06119	-1.04125	-1.04125	3.35185	6.86613	0.654982	4.08403	3.91181	-0.354872	1.53784	3.72638		Kcnab1	f	0.770054	4.51896	0.274745	0.688501	0.290168	0.102633	0.137616	0.770054	4.51896	0.479885	0.290168	0.102633	0.137616
Crip2	F	-2.06928	-2.63962	-2.1647	-1.44052	-2.49355	-0.56245	2.95006	3.07891	2.55967	-4.32993	2.33929	1.83415	2.19543	1.88132	2.69467	2.55382	-2.27896	-2.29194	2.28699		Cpe	f	0.598579	6.61477	0.461742	1.41084	0.86594	0.333302	0.236537	0.598579	6.61477	0.932302	0.86594	0.333302	0.236537
Fhl1	F	-0.999032	-2.27944	-3.44694	-2.39585	-1.63831	2.84542	4.35975	2.7387	4.68362	3.03816	1.07108	2.41895	4.1567	0.609295	2.45131	1.15407	-1.46977	-2.05093	2.45858		Akap6	f	0.0910452	5.59147	0.971926	0.279497	0	0	0.00873384	0.0910452	5.59147	0.62862	0	0	0.00873384
Pamr1	F	0.316019	0.246387	1.60296	0.184886	0.718668	2.6064	8.06928	3.68619	5.78205	1.29991	0	4.49333	10.5653	3.78257	3.07153	4.48364	0.290419	0.795366	4.67449		Gm2301	f	0	3.28903	0.281372	0.252118	0.235845	0	0.0092438	0	3.28903	0.266868	0.235845	0	0.0092438
Axl	F	-1.39395	-2.70958	-5.46756	-3.12982	-2.93022	1.22356	3.72295	0.998586	2.56628	0.295967	2.49236	1.40778	2.88721	2.02708	0.98625	2.61621	-1.87763	-3.38971	2.07547		Myl9	f	5.1887	10.7423	1.37798	1.48206	1.43313	0.527685	0.428797	5.1887	10.7423	1.42958	1.43313	0.527685	0.428797
Col3a1	F	-2.80286	-3.01661	-5.61865	-3.78515	-1.56376	4.87089	4.97736	4.58527	2.98917	5.8585	3.71233	4.55444	4.45921	5.41282	0.0917786	1.60486	-2.88145	-2.56117	3.05637		Fgf1	f	1.0543	6.17536	0.0441159	0.513259	0.250397	0.530851	0.324928	1.0543	6.17536	0.276716	0.250397	0.530851	0.324928
Dcn	F	-2.10926	-2.76465	-3.7911	0.818449	-2.26976	4.7877	3.3995	3.8851	4.16668	2.25762	6.0522	4.01317	5.21991	2.77083	2.81565	1.505	-2.35021	-2.10162	3.0549		Kcnt1	f	1.61506	5.29931	0.184429	0.271006	0.30509	0.452374	0.373231	1.61506	5.29931	0.227354	0.30509	0.452374	0.373231
Fam124a	F	0.11603	0.0667393	0	0.154861	0.89888	4.7839	3.53958	1.97835	4.29352	1.29991	0	4.07964	9.31865	0	1.68311	4.43809	0.0979084	0.642983	3.57218		Tbx2	f	1.53541	5.85001	0.14283	0.564502	0.509316	0.401389	0.514762	1.53541	5.85001	0.351894	0.509316	0.401389	0.514762
Steap3	F	0.532409	0.673959	0.877744	1.57747	1.94507	7.00621	7.0036	4.28045	6.86659	10.0272	0	5.9489	9.73874	4.95227	3.41993	5.56381	0.58445	1.71256	5.62375		Mark1	f	3.21038	6.33524	0.144039	0.535672	0.210882	0.114896	0.310724	3.21038	6.33524	0.33821	0.210882	0.114896	0.310724
Sema3c	F	0.139654	0.295072	1.9146	2.13001	1.03142	4.66835	9.15739	3.07996	2.95353	0	9.83436	5.14717	7.58445	1.78365	4.07689	7.62455	0.196793	1.33368	5.79932		Ppp1r14a	f	0.104769	4.47327	0.380943	0.129009	0.248789	0	0.05388	0.104769	4.47327	0.256035	0.248789	0	0.05388
Gfpt2	F	-3.30183	-2.845	3.47704	2.50462	-1.30541	4.23931	5.42272	3.11245	5.53888	1.91229	-4.51068	2.40721	4.35827	-3.81629	2.72387	5.13681	-3.13388	0.0355448	3.7293		Gucy1a3	f	1.57193	8.11296	1.26105	0.576149	0.242437	0.107004	0.0305068	1.57193	8.11296	0.921479	0.242437	0.107004	0.0305068
Sod3	F	-2.05187	-3.48098	-4.59446	-2.14126	-2.94393	4.21842	4.0267	0.557725	3.98801	4.06172	-2.87329	2.85982	5.68862	-0.378734	5.02116	3.37561	-2.57728	-3.11386	3.34464		Foxs1	f	0.310041	3.05108	0.0686492	0.0483056	0	0	0.00892662	0.310041	3.05108	0.0585629	0	0	0.00892662
Gsn	F	-4.52264	-2.7381	-0.832753	2.62354	-0.0458111	6.95348	5.44279	6.48646	5.74313	5.46902	3.5256	4.83229	5.70356	3.34387	2.42904	1.47761	-3.86656	0.189408	3.8087		Atp1b2	f	1.21702	7.22006	0.206133	0.770182	0.481185	0.606389	0.511949	1.21702	7.22006	0.485787	0.481185	0.606389	0.511949
Ablim1	F	1.22814	0.596679	0.284911	0.0421077	1.07661	8.3053	8.72693	5.94088	8.28299	0	0	6.11392	8.96793	5.37683	5.20757	5.12133	0.995983	0.798782	6.17173		Gucy1a2	f	0	4.27164	0.0417589	0.509986	0	0	0.0462131	0	4.27164	0.273905	0	0	0.0462131
Cdon	F	-1.13221	-1.53021	0.337044	2.15643	-0.204638	5.40503	5.502	5.07908	5.74069	-0.734431	5.57229	5.48077	8.05816	3.39119	6.20973	6.09493	-1.27853	0.214094	5.66081		Synpo2	f	2.44004	7.42619	0.153692	0.0737202	0.0893607	0.0845074	0.228712	2.44004	7.42619	0.114042	0.0893607	0.0845074	0.228712
Ssc5d	F	0.151132	0.207812	0.161834	0.0816444	1.00416	6.12857	6.4681	2.62802	5.70919	0	2.75693	5.96689	0	2.04816	3.15755	6.18046	0.171971	0.733202	5.25309		Slc4a3	f	1.2347	6.30956	0.369348	0.416266	0.0735932	0.0727007	0.0703024	1.2347	6.30956	0.39261	0.0735932	0.0727007	0.0703024
Medag	F	0.0759912	0.221773	0.172586	0	0.92831	6.60896	6.38216	3.76083	6.34729	0	2.27492	4.92482	5.16454	0.25726	2.78817	5.61814	0.129587	0.671293	4.91667		Tagln	f	0.898554	10.7296	0.958649	1.00278	0.564776	0.584261	0.444123	0.898554	10.7296	0.980528	0.564776	0.584261	0.444123
Tppp3	F	-0.00619205	0.0765745	-0.320039	-0.106613	1.28436	7.10312	9.49573	4.87481	9.43357	-0.782762	1.49216	6.13073	-0.782762	1.95379	5.07762	6.16173	0.0242368	0.818905	6.35342		Mrvi1	f	0.914572	7.90817	0.226245	0.642612	0.686179	0.165608	0.296757	0.914572	7.90817	0.432679	0.686179	0.165608	0.296757
Cxcr7	F	-0.560243	-0.493826	1.76806	-0.534814	0.330566	7.23475	8.74766	2.75901	7.96939	0.323501	0.569485	5.4091	9.34299	4.23772	5.20155	7.97141	-0.535825	0.455565	6.57278		Rbpms2	f	0.277828	6.16321	0.253235	0.32502	0.592499	0.223265	0.356012	0.277828	6.16321	0.288826	0.592499	0.223265	0.356012
Ntn1	F	-0.497708	-0.46552	-0.697323	0.860282	0.596559	6.40588	7.43802	4.39771	7.63581	-0.790343	-0.790343	5.46579	7.85159	3.69612	6.85691	6.00226	-0.485874	0.412796	6.0647		Pdlim3	f	0	5.79357	0.734587	0.238368	0.0378785	0	0.0210895	0	5.79357	0.488563	0.0378785	0	0.0210895
Tnxb	F	-0.336415	-0.329931	-0.146468	-0.199308	1.16544	8.67719	10.2838	7.86631	9.95234	0.623796	0.86978	7.49887	10.2235	3.38494	6.18835	6.95487	-0.334031	0.753396	7.54463		Tpm2	f	1.51949	10.033	1.01493	0.543137	0.828982	0.381689	0.0792542	1.51949	10.033	0.781016	0.828982	0.381689	0.0792542
Cilp	F	-0.3158	-0.145899	1.60441	0.640521	0.671191	5.27574	2.21516	9.37825	10.5337	-1.32567	9.73624	7.00359	8.602	0.54458	8.39108	-0.0989673	-0.253336	0.825795	4.661		Gucy1b3	f	0.183302	5.91563	0.397155	0.319228	0.443185	0.0442532	0.0226382	0.183302	5.91563	0.358519	0.443185	0.0442532	0.0226382
Creb5	F	0.0691041	0.107403	1.08131	0.999221	0.825645	4.00097	5.65753	1.68154	4.5601	4.69244	0	2.80149	4.13773	1.57698	5.70977	6.78074	0.0831845	0.893167	4.79186		Scn4b	f	0.0795792	3.83244	0.134364	0.130706	0	0.0265221	0.114861	0.0795792	3.83244	0.13255	0	0.0265221	0.114861
Sema3e	F	0.155261	0.197166	0.816399	0.860962	0.567727	0	5.23537	0	1.85222	0	0	2.55271	8.17936	1.15613	6.05661	5.43232	0.170668	0.650608	3.84924		Cacna1c	f	2.51457	7.43797	0.600169	0.439691	0.722342	0.59992	0.490603	2.51457	7.43797	0.520604	0.722342	0.59992	0.490603
Ntn4	F	0.418715	0.203698	0.777507	2.25163	1.05258	5.01558	5.31736	3.80127	4.80653	0	0	1.63472	2.11122	2.21751	5.98829	5.63201	0.339665	1.17158	4.34826		Cox4i2	f	0	4.47363	0.276862	0.258704	0.196286	0.0546175	0	0	4.47363	0.267859	0.196286	0.0546175	0
Arhgap44	F	0.0260572	0.0935984	0.976035	1.3182	0.560571	1.64485	3.34856	0	3.85618	1.29991	0	1.17491	0	1.30969	2.79215	3.44445	0.0508885	0.736067	2.47373		Ebf2	f	1.06255	5.99854	0.197592	0.363638	0.381128	0.296816	0.222119	1.06255	5.99854	0.279918	0.381128	0.296816	0.222119
Radil	F	0.132677	0.0647861	0.126856	0.511627	0.538133	0.981979	3.77522	0	3.97276	2.42932	0	3.64171	0	0.25726	2.49314	1.08072	0.107717	0.464463	2.29306		Rgs7bp	f	0.850665	5.04135	0.119234	0.119956	0.0333206	0.235902	0.03203	0.850665	5.04135	0.119592	0.0333206	0.235902	0.03203
Mgll	F	0.336041	0.590704	0.967538	1.34274	1.27083	2.08434	5.90431	1.84812	6.35012	0	0	3.25346	0	3.63982	5.34958	3.08304	0.429667	1.22915	3.86903		Hopx	f	0	3.73109	0.024363	0.0853697	0.194609	0	0	0	3.73109	0.05461	0.194609	0	0
Fam126a	F	0.837341	0.793046	1.38116	0.15583	1.11695	3.655	5.22812	2.6842	5.69379	0	1.54589	3.83482	0	0	4.49391	3.63094	0.821056	1.029	3.90823		Rasl12	f	0.90625	6.49757	0.0972752	0.110087	0.0398729	0.0766787	0.0842096	0.90625	6.49757	0.103627	0.0398729	0.0766787	0.0842096
Sirpa	F	0.808219	0.594098	0.332819	0.629034	1.80642	4.67197	5.74005	2.17287	3.5155	0	8.80221	2.12748	0	3.36446	2.71471	5.69673	0.729498	1.39276	3.95774		Des	f	1.30766	8.57907	0.313909	0.658534	0.619921	0.885193	0.596293	1.30766	8.57907	0.484774	0.619921	0.885193	0.596293
Gas1	F	-1.03483	-2.06107	-5.45465	-3.63182	-3.67845	2.58573	-0.690555	3.81767	1.29341	2.99176	2.56003	1.73032	2.59905	1.03187	3.26493	1.62349	-1.41213	-3.97433	1.73528		Aspn	f	0.155238	7.02817	0.401298	0.580574	0.137427	0.0318578	0.0260693	0.155238	7.02817	0.490183	0.137427	0.0318578	0.0260693
Dpt	F	0.18729	0.166053	0	0.609104	1.74613	8.99107	7.93139	3.77558	7.4647	8.39785	8.27657	6.08217	0	5.97539	2.57154	6.41012	0.179482	1.29167	6.00224		Ntrk2	f	0.20992	6.78825	0.238654	0.283047	0.251278	0.184686	0.221598	0.20992	6.78825	0.260664	0.251278	0.184686	0.221598
Hspb8	F	0.275349	0.297593	0.816349	0.351766	0.945599	10.0941	6.92812	3.46739	7.71257	6.82762	0	4.19879	0	0	4.69752	6.39866	0.283527	0.841473	5.53383		Olfr558	f	0	5.32207	0.168199	0.0620887	0	0	0.0079015	0	5.32207	0.115589	0	0	0.0079015
Lrrn4cl	F	0.718353	0.717581	0.128402	1.23883	1.10575	8.88831	8.91405	7.59159	8.27866	4.32249	0	4.77474	2.58035	3.3947	3.03486	6.80363	0.718069	0.957794	6.12906		Acta2	f	0.300778	12.0847	1.44406	0.758369	0.633823	0.313868	0.254849	0.300778	12.0847	1.1041	0.633823	0.313868	0.254849
Ly6a	F	-0.522828	-0.489046	0.0345348	0.21347	0.309842	8.75118	9.40301	7.49185	8.80979	0.0259161	0.2719	5.67555	-1.27399	3.74301	0.908474	6.69328	-0.510408	0.249653	6.04016		Myh11	f	0.803721	10.8536	0.427772	0.593466	0.272559	0.579256	0.104375	0.803721	10.8536	0.509922	0.272559	0.579256	0.104375
Ly6c1	F	0.429476	0.505943	1.0216	0.756726	1.61422	8.76155	9.60842	5.77739	8.54731	1.97243	0	5.59543	0	4.69761	2.73605	7.37873	0.457589	1.39476	6.43416		Lmod1	f	0	6.54494	0.166693	0.175504	0	0.191815	0	0	6.54494	0.171062	0	0.191815	0
Has1	F	-0.688894	-0.539155	0.594847	0.513783	0.217171	7.78831	6.531	5.06908	7.68496	-0.308737	-0.0627526	4.67821	3.48751	-1.02706	3.3392	8.64955	-0.633843	0.322477	5.98959		Myom1	f	0.0732293	6.48672	0.0702704	0.242616	0.302024	0	0.102677	0.0732293	6.48672	0.155719	0.302024	0	0.102677
Pdpn	F	0.0715078	0.0712444	1.21201	1.52732	1.05963	4.7508	6.1123	3.94001	5.92241	2.7758	0	4.42725	3.65787	1.54676	0.383505	4.90183	0.071411	1.15024	4.17245		Slc38a11	f	0	5.13476	0.135338	0.204127	0	0	0	0	5.13476	0.169443	0	0	0
Cd248	F	1.32986	0.808894	0	0.207504	0.76644	8.6812	9.5515	4.30926	7.16689	5.23087	2.27492	3.24319	0	0	0.143793	5.9356	1.13833	0.558683	4.83638		Crispld2	f	0.0795792	8.89719	0.233031	0.554004	0.0446418	0.154258	0.0514808	0.0795792	8.89719	0.392169	0.0446418	0.154258	0.0514808
Nov	F	0.0938929	0.053976	0.161019	0.217569	1.02316	3.72748	9.08511	4.49985	7.19494	2.42932	7.59235	3.08614	10.2986	0.211056	1.10941	4.28932	0.0792176	0.765	4.32361		Ndufa4l2	f	0.528282	6.31594	0.0808798	0.350225	0.0333206	0	0	0.528282	6.31594	0.214421	0.0333206	0	0
Vat1	F	-0.881324	-1.26028	-0.587464	-1.17695	-0.519227	3.21908	3.44542	2.20847	3.36471	-1.12114	4.0284	1.76987	-2.42105	1.5584	0.302548	2.42315	-1.02065	-0.621803	2.12715		Cryab	f	0	6.35977	0.0949619	0.174221	0	0	0.00790905	0	6.35977	0.134259	0	0	0.00790905
Cd55	F	0.369258	0.756999	0.471518	0.11695	0.598022	2.37533	6.74273	1.18098	5.22991	0	0	3.3119	1.41158	0	1.21793	6.9091	0.51181	0.509958	4.30523		Npy1r	f	0	6.47364	0.0543593	0.208102	0.0587203	0	0	0	6.47364	0.130585	0.0587203	0	0
Emilin2	F	0.558877	0.375168	0.165383	0.0464716	0.960477	3.94947	7.09511	0.668978	5.23862	0	0	2.5635	0	0.211056	0.63886	6.03661	0.491337	0.698737	3.8829		Aoc3	f	0.119522	8.10587	0.114432	0.260896	0.0395044	0	0.0104743	0.119522	8.10587	0.187048	0.0395044	0	0.0104743
Gda	F	0.841387	0.437978	0	0	1.55717	4.92947	6.53771	1.47471	5.45365	1.29991	0	4.07712	0	1.80844	1.07887	5.69383	0.693075	1.07676	4.27022		Tuba1c	f	3.01261	6.07424	1.07523	1.53115	0.486002	0.296893	0.46214	3.01261	6.07424	1.30127	0.486002	0.296893	0.46214
Pcolce2	F	0.289091	0.177356	8.90113	0.793487	0.833374	7.71848	9.49168	1.65558	5.96507	0	0	4.46593	7.81467	0	3.24802	4.50301	0.248012	2.20109	4.82199		Sgip1	f	0	3.5522	0.106383	0.491873	0.214681	0.378997	0.234766	0	3.5522	0.297508	0.214681	0.378997	0.234766
Tmem100	F	1.0089	0.572757	1.22715	0	0.67366	3.02453	7.92595	1.57201	7.05197	8.79925	0	1.88679	0	0.405889	1.72159	4.77903	0.848551	0.674705	3.85656		Gsn	f	3.129	7.69266	1.3694	1.2656	1.20402	-0.237487	-0.669294	3.129	7.69266	1.31794	1.20402	-0.237487	-0.669294
Gprc5b	F	0.474681	0.515964	1.01652	0.474577	1.26878	6.43205	5.21137	2.80702	4.46398	0	0	2.58351	0	0.678813	0.496356	4.06565	0.489858	1.11601	3.24106		Lrig1	f	1.92191	5.13091	0.365933	0.593078	0.644699	0.998642	0.707601	1.92191	5.13091	0.478551	0.644699	0.998642	0.707601
Map6	F	0.313544	0.420516	0.0477764	0.566963	0.530358	3.68276	3.53462	4.55973	3.7898	0	8.8807	4.42775	0	0.211056	1.13324	4.43058	0.352872	0.453279	3.6233		Smarcd3	f	2.55755	4.96132	0.586357	0.34909	0.076401	0.337901	0.266725	2.55755	4.96132	0.46872	0.076401	0.337901	0.266725
Mt2	F	-2.08053	-1.44129	0.333032	-1.92503	-1.03158	4.37812	2.80095	2.48142	3.59133	3.99349	4.22694	3.06889	-2.7331	2.34943	-0.108468	2.25364	-1.84552	-0.922867	2.37274		Rcan2	f	2.17134	8.57605	0.221307	0.861544	0.353433	1.61455	2.0823	2.17134	8.57605	0.538736	0.353433	1.61455	2.0823
5430435G22Rik	F	0.0754784	0.331031	1.10359	0.121116	0.691152	1.34289	5.8702	3.52478	3.6782	0	2.27492	3.95126	0	0.468316	0.582552	2.68245	0.169432	0.68252	3.01231		Prkg1	f	2.2947	5.60343	0.5069	0.874267	0.213941	0.641782	0.585945	2.2947	5.60343	0.68904	0.213941	0.641782	0.585945
Ppp1r14b	F	0.986963	0.635036	1.79271	0.275575	1.58918	1.4186	5.1302	1.70114	3.36483	0	0	2.87256	3.99481	2.94002	2.64726	4.14778	0.857578	1.44215	3.36484		Nfatc4	f	1.43586	4.36283	0.21892	0.302881	0.229255	0	0.284013	1.43586	4.36283	0.260548	0.229255	0	0.284013
Gm7332	F	0.78997	0.464359	1.28149	0.14009	1.32865	0.530341	4.22068	1.73585	2.68094	0	0	2.48511	2.11122	2.19132	1.98942	3.41414	0.67026	1.15625	2.73892		C1qtnf7	f	1.12998	4.01258	0.0338692	0.0702093	0.280742	0	0.00810176	1.12998	4.01258	0.0518865	0.280742	0	0.00810176
Dpp4	F	0.0466385	0.0928304	0.0436674	0	0.351728	0	7.6921	0	7.08137	0	0	1.43224	4.26777	0.211056	0.198147	0	0.0636208	0.250649	1.88183		Epb4.1l1	f	1.86364	5.79058	0.399477	0.577063	0.225442	0.0548228	0.359733	1.86364	5.79058	0.487524	0.225442	0.0548228	0.359733
Cadm3	F	0.0925038	0.187287	0	0	0.510469	6.5216	7.46405	4.58305	6.38336	0	1.54589	2.4829	0	1.27611	0.234731	0.703683	0.127351	0.352984	2.77012		Pde1a	f	1.99271	5.05226	0.168324	0.361031	0.112012	0.0982472	0.152186	1.99271	5.05226	0.263868	0.112012	0.0982472	0.152186
Cd34	F	0.429292	0.371005	0.211946	0.0666355	2.1433	10.3584	10.2629	6.98508	9.28248	1.97243	0	5.98147	8.52326	2.38804	1.41379	0.582044	0.407863	1.52736	4.62897		Higd1b	f	0	2.55819	0.024363	0.197687	0.131209	0	0	0	2.55819	0.110297	0.131209	0	0
Clec3b	F	0.0476903	0.0732566	0	0	0.788044	8.24173	8.34405	4.67697	6.8722	0	2.27492	3.67506	6.17776	0	0.415112	0.494127	0.0570896	0.544924	3.22867		Ano1	f	0.146897	5.48096	0.144317	0.368528	0.0689853	0.0442532	0.0799262	0.146897	5.48096	0.25548	0.0689853	0.0442532	0.0799262
Mfap5	F	0.777043	0.268946	0	0.0816444	1.63491	9.32777	9.66186	8.09491	8.01461	1.29991	10.6917	6.3812	2.11122	0.616944	0.259005	0.427232	0.590242	1.14181	4.33084		Casq2	f	0.119522	6.39732	0.139979	0.366182	0.313144	0.22995	0.0290535	0.119522	6.39732	0.25213	0.313144	0.22995	0.0290535
Col14a1	F	0.188998	0.296336	0	0.466082	1.18478	7.76232	9.21056	5.04749	8.56458	0	1.54589	6.00055	9.41653	3.67523	0.884161	0.943806	0.228461	0.883721	4.31157		Cspg4	f	0	5.13015	0.144656	0.516895	0.109239	0.0451735	0.00986698	0	5.13015	0.329211	0.109239	0.0451735	0.00986698
Hmcn2	F	0.284959	0.518978	0.663841	0.0515029	1.08366	6.28614	6.33019	6.69914	10.2073	0	0	4.58729	0	0.698834	0.381816	0.636519	0.370996	0.869455	3.47909		Vtn	f	0	3.47872	0.0723892	0.17184	0.0607855	0	0.0109312	0	3.47872	0.121697	0.0607855	0	0.0109312
Gpr133	F	0.302755	0.752094	1.05059	0.0732165	1.43883	8.36279	8.2888	2.32219	7.29603	1.29991	0	3.73426	0	1.19533	0.436953	2.72005	0.467953	1.18388	3.77111		Lin7a	f	0.617092	2.9995	0.104295	0.192841	0	0.0540364	0	0.617092	2.9995	0.148196	0	0.0540364	0
Tmod2	F	0.99583	0.715634	0.272344	0	0.545613	5.39084	7.61449	4.45176	7.55282	0	0	3.49077	8.01315	1.58286	1.12368	1.30461	0.892817	0.423642	3.40747		Rgs5	f	0.491377	7.06214	0.477427	1.67428	1.44304	0.667872	0.0824523	0.491377	7.06214	1.07083	1.44304	0.667872	0.0824523
Igfbp6	F	-0.591664	-0.536893	-0.896175	-0.0895046	2.33655	8.82465	10.4283	8.94802	11.24	8.37856	10.313	9.48154	10.1775	6.46943	3.57491	3.35378	-0.571527	1.45078	6.99873		Egflam	f	0	2.79904	0.078026	0.292663	0.0206243	0.230364	0.174151	0	2.79904	0.184443	0.0206243	0.230364	0.174151
Fbln2	F	0.4988	0.30743	0	0.225257	2.17243	8.97831	8.93512	8.99607	10.4116	3.66643	7.57792	8.536	8.99635	3.89894	1.85199	1.84666	0.428443	1.53337	5.72805		Sobp	f	0.962072	2.58254	0.277654	0.298278	0.249532	0.225737	0.323039	0.962072	2.58254	0.28788	0.249532	0.225737	0.323039
Ltbp4	F	-0.33085	-0.360781	-1.3906	1.12387	1.54282	8.95353	8.28743	7.55232	8.96029	5.99356	6.43276	6.3302	7.20864	5.44453	1.16561	3.45168	-0.341854	0.985576	5.38671		Serpini1	f	0	4.8079	1.33195	0.604532	0.121129	0.343053	0.0156211	0	4.8079	0.971296	0.121129	0.343053	0.0156211
Itgbl1	F	0.066786	0.446164	0.041583	0.354537	1.52058	7.19301	4.92297	6.61515	7.65614	7.17282	11.9768	6.01238	6.65273	5.81575	1.04965	0.22469	0.206263	1.10757	3.7904		Slc6a9	f	0.588499	3.40888	0.122845	0.252526	0.0720206	0	0.184886	0.588499	3.40888	0.187141	0.0720206	0	0.184886
Myoc	F	0.414848	0.46747	0.0426936	3.57276	1.97772	4.56536	8.9979	11.7443	10.9298	1.29991	10.8472	6.29046	0	0.343321	2.19838	0.463961	0.434194	1.86895	4.73179		Etv1	f	0.696436	1.73559	0.0823242	0.377103	0.185304	0.168461	0.0315688	0.696436	1.73559	0.228475	0.185304	0.168461	0.0315688
Tgfbi	F	-0.41468	-0.154638	3.82332	-0.650505	1.26822	7.85645	7.44331	5.72623	7.00155	-1.37868	8.84197	6.93949	9.86411	4.3544	3.02541	2.93685	-0.319076	1.43777	5.16372		Gm5454	f	0.568189	1.43901	0.061943	0.283434	0.0570043	0.158226	0.0660212	0.568189	1.43901	0.171758	0.0570043	0.158226	0.0660212
Anpep	F	0.3837	0.417832	0.0490341	0.52731	0.372898	6.37475	5.50711	5.6478	6.17032	7.96326	5.43418	4.30715	5.35215	2.99712	0.600096	1.78003	0.396249	0.339127	3.52445		Rasl11a	f	0	6.98812	1.00879	1.19038	0.358408	0.254991	0.0346951	0	6.98812	1.09883	0.358408	0.254991	0.0346951
Galnt15	F	0.234809	0.0658236	0.135811	1.67638	0.747411	5.90367	4.18025	3.41066	7.57386	6.90006	0	3.86584	7.52067	1.47803	3.65734	1.38037	0.172682	0.771783	3.45495		Sod3	f	2.6104	7.38698	0.508104	0.321733	0.26655	0	0.69362	2.6104	7.38698	0.415702	0.26655	0	0.69362
Plat	F	0.203364	0.480531	0.0715505	0.399979	1.86641	7.04653	5.79965	2.80681	8.81433	0	2.27492	5.38678	8.96314	8.21212	4.71889	1.03312	0.305264	1.3581	4.33033		Ccdc3	f	0.424644	5.35282	0.779167	0.27121	0.327166	0.282176	0.184494	0.424644	5.35282	0.527323	0.327166	0.282176	0.184494
Ppl	F	0.111808	0.146405	0	0.0515029	0.395519	4.7042	3.90644	4.59862	4.92652	6.18278	7.54863	4.09365	1.41158	2.69735	3.0123	0.391091	0.124528	0.28062	2.94615		Mamdc2	f	0	4.56375	0.292316	0.253734	0.017902	0	0.00790905	0	4.56375	0.273187	0.017902	0	0.00790905
Rnase4	F	-0.180336	-3.57562	-6.19965	-2.42968	-3.47363	3.61862	2.86812	2.86043	2.83553	0.41674	2.33725	1.79799	-4.0516	0.392166	-1.86007	-0.277718	-1.4286	-3.79326	0.941058		Fam65b	f	0.139574	4.07704	0.119179	0.202109	0.278281	0.683546	0.255661	0.139574	4.07704	0.160296	0.278281	0.683546	0.255661
Gpnmb	F	0.126357	0.158125	0	0.916954	1.42024	7.10651	3.50543	5.77653	6.99817	9.41128	10.3829	5.80081	0	3.23072	0.0643253	3.16281	0.138036	1.10889	4.05504		Adcy5	f	0.674515	5.23747	0.255324	0.309148	0.710111	0.835379	0.6339	0.674515	5.23747	0.28201	0.710111	0.835379	0.6339
																						Asb2	f	0.699627	4.53043	0.297021	0.328437	0.738494	0.576486	0.551013	0.699627	4.53043	0.312597	0.738494	0.576486	0.551013
																						Ndrg2	f	2.87912	7.15045	0.4847	0.289002	0.122213	0.0790926	0.214402	2.87912	7.15045	0.387673	0.122213	0.0790926	0.214402
																						Col4a6	f	0	3.46627	0.00953635	0.157982	0.0325325	0	0.0626052	0	3.46627	0.0831355	0.0325325	0	0.0626052
																						Ngf	f	1.3754	4.3398	0.12172	0.0620054	0.0587203	0.0581292	0	1.3754	4.3398	0.0921135	0.0587203	0.0581292	0
																						Irs2	f	2.01115	7.40704	0.937472	0.746964	0.310799	0.616034	0.173251	2.01115	7.40704	0.843019	0.310799	0.616034	0.173251
																						Kcne4	f	0.503543	4.74826	0.0885229	0.0649126	0	0	0.0311284	0.503543	4.74826	0.0768169	0	0	0.0311284
																						Spdya	f	0	2.74252	0.124041	0.0844044	0	0	0.0702681	0	2.74252	0.104389	0	0	0.0702681
																						Cnn1	f	0	4.71604	0.110139	0.0450243	0.0258894	0	0.0553069	0	4.71604	0.0778555	0.0258894	0	0.0553069
																						Wnk2	f	0.233532	3.8669	0.167638	0.104354	0.298445	0.148368	0.306156	0.233532	3.8669	0.136262	0.298445	0.148368	0.306156
																						Gm13861	f	0.249749	3.54251	0.0706018	0.137108	0	0	0	0.249749	3.54251	0.103576	0	0	0
																						Cacnb2	f	0.0732293	4.43522	0.191228	0.111129	0	0.25237	0.0581115	0.0732293	4.43522	0.151515	0	0.25237	0.0581115
																						Grip2	f	0	5.31656	0.181996	0.386409	0.0274649	0.20757	0.0116541	0	5.31656	0.283344	0.0274649	0.20757	0.0116541
																						Gm3470	f	0	3.35967	0.0472593	0.0726031	0.218022	0	0.0210945	0	3.35967	0.0598247	0.218022	0	0.0210945
																						Ctnna3	f	0.100072	4.51172	0.199481	0.176626	0.078669	0	0.0110616	0.100072	4.51172	0.188149	0.078669	0	0.0110616
																						Slc2a4	f	0.429604	5.89079	0.0524543	0.209313	0.0258894	0.0464316	0.0710077	0.429604	5.89079	0.130225	0.0258894	0.0464316	0.0710077
																						Hspb2	f	0	3.82037	0.0517466	0.0185492	0	0	0	0	3.82037	0.0352874	0	0	0
																						Xirp1	f	0.0624834	4.96122	0.150222	0.0180729	0.0963197	0.0939478	0.0675149	0.0624834	4.96122	0.0847025	0.0963197	0.0939478	0.0675149
																						Parm1	f	0.0795792	5.73179	0.0331441	0	0.0390245	0.09407	0.0482421	0.0795792	5.73179	0.0167113	0.0390245	0.09407	0.0482421
																						Atp1a2	f	0.0732293	5.69784	0.151659	0.130891	0.0736874	0	0.0251917	0.0732293	5.69784	0.141362	0.0736874	0	0.0251917
																						Pde3a	f	0.762596	8.21752	0.316423	0.491592	0.330276	0.322991	0.17932	0.762596	8.21752	0.403272	0.330276	0.322991	0.17932
																						Nrip2	f	1.08381	8.82162	0.142274	0.312203	0.0365297	0.30774	0.0626049	1.08381	8.82162	0.226525	0.0365297	0.30774	0.0626049
																						Cap2	f	0	6.51295	0.0686492	0	0.0889985	0	0.0602637	0	6.51295	0.034613	0.0889985	0	0.0602637
																						Itga7	f	0	5.73304	0.0972752	0.121464	0.0319911	0	0.0109312	0	5.73304	0.109268	0.0319911	0	0.0109312
																						Tesc	f	0.0732293	4.98645	0.126248	0.133023	0	0.199765	0.0295039	0.0732293	4.98645	0.129607	0	0.199765	0.0295039
																						Slc6a17	f	0.0732293	6.45145	0.123176	0.0872645	0.1677	0.042704	0.080836	0.0732293	6.45145	0.105371	0.1677	0.042704	0.080836
																						Dgkb	f	0	6.25081	0.0743825	0.0652824	0	0.0548228	0.00820816	0	6.25081	0.0698707	0	0.0548228	0.00820816
																						Cacna1h	f	0.369576	4.76633	0.352738	0.321249	0.978669	0.760126	0.747797	0.369576	4.76633	0.337125	0.978669	0.760126	0.747797
																						Sox5	f	0.922854	3.37876	0.0769618	0.526561	0.101125	0.0420024	0.103674	0.922854	3.37876	0.299872	0.101125	0.0420024	0.103674
																						P2rx1	f	0	3.89723	0.0762869	0.371757	0.30682	0.324048	0.0185357	0	3.89723	0.22278	0.30682	0.324048	0.0185357
																						Usp2	f	0.119522	4.93772	0.934244	0.900063	0.192091	0.0982895	0.205727	0.119522	4.93772	0.917297	0.192091	0.0982895	0.205727
																						Tgfb3	f	3.17171	5.51397	0.180928	0.376516	0.0395044	0.252891	0.309267	3.17171	5.51397	0.2779	0.0395044	0.252891	0.309267
																						Dmd	f	0.881801	7.90153	2.24948	0.648404	1.18844	0.867844	0.822044	0.881801	7.90153	1.45567	1.18844	0.867844	0.822044
																						Gm13889	f	1.28922	7.31976	0.329077	1.3119	0.211701	2.06145	1.74583	1.28922	7.31976	0.81636	0.211701	2.06145	1.74583
																						Jph2	f	-0.457077	3.16786	-0.196254	-0.125386	0.0115158	0.059329	-0.115231	-0.457077	3.16786	-0.161118	0.0115158	0.059329	-0.115231
																						Dmpk	f	3.33399	7.15551	0.276721	0.607698	0.195177	0.711553	1.92497	3.33399	7.15551	0.440819	0.195177	0.711553	1.92497
																						Rrad	f	0.755803	7.99868	1.24945	2.49642	0.335523	0.551112	0.358161	0.755803	7.99868	1.86769	0.335523	0.551112	0.358161
																						Pi15	f	2.1583	4.09739	0.0529108	0.217096	0	0	0.0490098	2.1583	4.09739	0.134314	0	0	0.0490098
																						RP23-202I21.2	f	0.58928	2.48913	0.0135105	0.178548	0	0	0	0.58928	2.48913	0.0953358	0	0	0
																						Ildr2	f	1.42423	2.13015	0.0622313	0.273766	0.168805	0.0800864	0.0758393	1.42423	2.13015	0.16711	0.168805	0.0800864	0.0758393
																						Dzip1l	f	0.847249	2.89178	0.08996	0.359438	0.322353	0.248889	0.374113	0.847249	2.89178	0.223567	0.322353	0.248889	0.374113
																						Mutyh	f	0.488999	2.5299	0.0324128	0.126938	0.0923571	0.180742	0.154804	0.488999	2.5299	0.079278	0.0923571	0.180742	0.154804
																						Itga8	f	1.88841	4.20126	0.168497	0.342169	0.017902	0.257129	0.515883	1.88841	4.20126	0.254603	0.017902	0.257129	0.515883
																						Cd63	g	2.48216	0.632623	-2.00398	-1.38077	-3.58908	-0.366177	0.45422	2.48216	0.632623	-1.69499	-3.58908	-0.366177	0.45422
																						Cd63-ps	g	2.57821	0.2818	-1.88399	-1.37547	-3.46782	-0.175104	0.580707	2.57821	0.2818	-1.63187	-3.46782	-0.175104	0.580707
																						Mylk	g	1.87126	4.45722	-1.67313	-2.33767	-3.04678	-1.78098	1.29973	1.87126	4.45722	-2.00261	-3.04678	-1.78098	1.29973
																						Prelp	g	6.50212	2.79442	-0.885701	-0.0385977	-0.336684	-0.0803044	4.86862	6.50212	2.79442	-0.465709	-0.336684	-0.0803044	4.86862
																						Rarres2	g	5.76701	5.47451	0.0958461	0.370227	0.0739173	0.383261	3.04841	5.76701	5.47451	0.231884	0.0739173	0.383261	3.04841
																						Bgn	g	2.72932	-1.1042	-3.22262	-2.44639	-5.16419	-1.39595	0.871432	2.72932	-1.1042	-2.83777	-5.16419	-1.39595	0.871432
																						Axl	g	4.53353	7.00022	0.414981	0.930721	0.0318123	0.72524	3.91551	4.53353	7.00022	0.670684	0.0318123	0.72524	3.91551
																						Rtn4rl1	g	3.87066	4.29051	0.0934855	0.372099	0.0581435	0.153028	2.68525	3.87066	4.29051	0.231622	0.0581435	0.153028	2.68525
																						Lbh	g	2.8959	5.09945	-0.451644	0.350407	-0.535786	1.51231	2.46539	2.8959	5.09945	-0.0539885	-0.535786	1.51231	2.46539
																						Map1b	g	2.0568	3.13655	-2.35165	-0.430092	-1.71697	-0.18561	2.05718	2.0568	3.13655	-1.39894	-1.71697	-0.18561	2.05718
																						Tmem176a	g	2.41228	-3.2043	-3.29536	-1.72046	-4.15391	-1.21138	0.943932	2.41228	-3.2043	-2.51453	-4.15391	-1.21138	0.943932
																						Tgfbr3	g	1.86095	-2.24861	-3.25296	-1.17978	-2.28942	-0.114726	1.10882	1.86095	-2.24861	-2.22508	-2.28942	-0.114726	1.10882
																						Vstm4	g	3.40028	2.18274	0.169929	0.661367	0.143517	0.92119	3.70711	3.40028	2.18274	0.413583	0.143517	0.92119	3.70711
																						Smap2	g	0.570128	-1.38029	-2.02664	-0.693161	-2.36351	-0.462037	1.45148	0.570128	-1.38029	-1.3655	-2.36351	-0.462037	1.45148
																						Cd302	g	6.53493	0	0.292659	1.37217	0.330898	0.872753	4.06289	6.53493	0	0.82788	0.330898	0.872753	4.06289
																						Cotl1	g	3.06249	0.471707	0.30127	2.03667	0.187045	3.49448	4.3706	3.06249	0.471707	1.16168	0.187045	3.49448	4.3706
																						Dapk2	g	3.00618	-0.901113	-0.88128	-0.0162916	-0.155329	3.40468	3.37994	3.00618	-0.901113	-0.45242	-0.155329	3.40468	3.37994
																						Dock8	g	2.65743	1.9651	-1.50512	-0.297777	-1.63862	1.25575	2.93928	2.65743	1.9651	-0.906521	-1.63862	1.25575	2.93928
																						Nid1	g	0.90811	-4.66864	-3.38719	-1.2116	-3.34895	-0.0633689	1.18654	0.90811	-4.66864	-2.30854	-3.34895	-0.0633689	1.18654
																						Slc7a2	g	2.65738	3.41355	0.141373	0.439954	0.242363	1.62084	4.24214	2.65738	3.41355	0.289409	0.242363	1.62084	4.24214
																						Ly96	g	1.70514	0.486987	0.489619	1.05286	0.0768771	2.06781	3.86989	1.70514	0.486987	0.768875	0.0768771	2.06781	3.86989
																						Ap2s1	g	1.13007	-3.02222	-2.74619	-2.30217	-1.83354	-0.667129	1.35486	1.13007	-3.02222	-2.52605	-1.83354	-0.667129	1.35486
																						Xbp1	g	0.555754	-2.74332	-3.60703	-1.81215	-4.64699	-0.231701	1.34147	0.555754	-2.74332	-2.71713	-4.64699	-0.231701	1.34147
																						Nr2f2	g	0.00749032	1.47826	-3.64981	-1.56933	-2.24369	-0.358636	2.03205	0.00749032	1.47826	-2.61831	-2.24369	-0.358636	2.03205
																						Igfbp4	g	2.19065	-0.869155	-2.66332	-2.85219	-6.49197	0.0608055	1.14101	2.19065	-0.869155	-2.75696	-6.49197	0.0608055	1.14101
																						Trf	g	4.32275	0	0.108105	0.491669	0.0875319	1.16491	3.02705	4.32275	0	0.298275	0.0875319	1.16491	3.02705
																						C1qtnf1	g	1.45568	0.541864	-2.22879	-1.42577	-3.09156	-0.585704	2.87009	1.45568	0.541864	-1.83065	-3.09156	-0.585704	2.87009
																						Rcn3	g	1.89036	-2.50448	-3.49966	-2.65327	-4.57623	-0.0118845	1.34567	1.89036	-2.50448	-3.08002	-4.57623	-0.0118845	1.34567
																						Ctsl	g	1.67054	-1.80063	-4.07765	-1.62817	-2.35898	0.125118	2.63526	1.67054	-1.80063	-2.8632	-2.35898	0.125118	2.63526
																						Rnase4	g	2.42611	-2.83899	-2.61351	-1.88631	-3.77633	0.238979	3.10544	2.42611	-2.83899	-2.25297	-3.77633	0.238979	3.10544
																						Stab1	g	0.100001	-6.381	-4.24478	-2.50461	-4.29621	0.793148	1.95568	0.100001	-6.381	-3.382	-4.29621	0.793148	1.95568
																						Irf8	g	3.65258	0.071247	-1.06915	0.47299	-0.473826	1.2359	4.5888	3.65258	0.071247	-0.30456	-0.473826	1.2359	4.5888
																						Mafb	g	1.67598	-2.31784	-3.66644	-1.20131	-3.42023	1.55762	3.8959	1.67598	-2.31784	-2.44423	-3.42023	1.55762	3.8959
																						Kcnj8	g	4.72997	0.888907	0.0953426	0.716779	0.0937387	3.7364	6.26713	4.72997	0.888907	0.40345	0.0937387	3.7364	6.26713
																						Chst2	g	3.63604	-1.35954	-1.42031	-0.254086	-1.10812	2.71475	5.278	3.63604	-1.35954	-0.8421	-1.10812	2.71475	5.278
																						Abcc9	g	4.93025	-0.326449	-2.08072	-0.973313	-1.90687	4.03219	6.62218	4.93025	-0.326449	-1.53167	-1.90687	4.03219	6.62218
																						Serpina3f	g	4.84947	0.162368	0.0467132	0.281514	0.11113	1.73295	3.90637	4.84947	0.162368	0.163127	0.11113	1.73295	3.90637
																						Man2a1	g	0.437352	-2.95539	-2.80122	-1.57016	-2.74699	-0.0453037	1.0067	0.437352	-2.95539	-2.19086	-2.74699	-0.0453037	1.0067
																						Slc29a1	g	1.79406	-1.759	-2.9165	-2.09905	-4.03012	-0.393462	0.803517	1.79406	-1.759	-2.51121	-4.03012	-0.393462	0.803517
																						Tns3	g	5.7636	0.736809	-1.44304	0.5208	-1.24774	0.777116	2.61353	5.7636	0.736809	-0.469374	-1.24774	0.777116	2.61353
																						Armcx4	g	4.06625	0.111459	0.184351	1.08758	0.300095	1.58744	3.73367	4.06625	0.111459	0.632171	0.300095	1.58744	3.73367
																						Arrb1	g	0.327031	-1.57432	-2.50775	-1.55318	-2.8551	0.577986	1.26325	0.327031	-1.57432	-2.03448	-2.8551	0.577986	1.26325
																						Ugcg	g	0.486742	-1.31471	-1.90114	-1.48595	-3.28773	-1.33302	0.936323	0.486742	-1.31471	-1.69529	-3.28773	-1.33302	0.936323
																						Fscn1	g	0.878641	-2.72466	-2.45626	-1.171	0.0250233	1.43781	1.32562	0.878641	-2.72466	-1.81903	0.0250233	1.43781	1.32562
																						Mgat4b	g	0.734241	-3.31668	-3.66711	-0.726558	-2.99862	0.404976	1.08437	0.734241	-3.31668	-2.20919	-2.99862	0.404976	1.08437
																						Tcn2	g	0.313638	-4.84244	-4.58759	-1.85671	-4.21056	0.334935	1.36964	0.313638	-4.84244	-3.23362	-4.21056	0.334935	1.36964
																						Cmtm3	g	0.156873	-4.22199	-3.66304	-1.1273	-2.55456	1.7152	2.03805	0.156873	-4.22199	-2.40582	-2.55456	1.7152	2.03805
																						Pde2a	g	0.431915	-6.08868	-5.98396	-1.21192	-2.47959	0.601319	1.19471	0.431915	-6.08868	-3.61799	-2.47959	0.601319	1.19471
																						Maf	g	2.74689	-0.892202	-1.92608	-0.105419	-1.62997	0.747542	2.78183	2.74689	-0.892202	-1.0234	-1.62997	0.747542	2.78183
																						Lgmn	g	0.433497	-4.33544	-4.31044	-2.14461	-5.67133	0.223414	1.65982	0.433497	-4.33544	-3.23663	-5.67133	0.223414	1.65982
																						Sepp1	g	1.45857	-4.97966	-2.95277	-1.3316	-2.53582	0.399087	2.11996	1.45857	-4.97966	-2.149	-2.53582	0.399087	2.11996
																						Lrg1	g	-0.518143	-7.67339	-6.73142	-1.05424	-6.27726	-0.787165	1.86341	-0.518143	-7.67339	-3.91668	-6.27726	-0.787165	1.86341
																						Fam167b	g	2.95413	-1.0855	-1.06859	0.903806	-1.03588	3.79502	5.09035	2.95413	-1.0855	-0.0906804	-1.03588	3.79502	5.09035
																						Tfpi	g	1.75795	-5.87955	-6.05927	-2.41796	-5.59127	0.742402	3.43927	1.75795	-5.87955	-4.25391	-5.59127	0.742402	3.43927
																						Apoe	g	2.31882	-6.622	-5.4819	-2.40901	-3.20406	0.121867	1.64199	2.31882	-6.622	-3.95836	-3.20406	0.121867	1.64199
																						Srgap1	g	0.835008	-1.48106	-1.16529	0.166667	-1.23932	1.79283	2.87669	0.835008	-1.48106	-0.504908	-1.23932	1.79283	2.87669
																						Fcgrt	g	0.545356	-3.6772	-4.0341	-1.52062	-3.36778	0.0903986	0.944743	0.545356	-3.6772	-2.78792	-3.36778	0.0903986	0.944743
																						Exoc3l2	g	0.770007	-3.59701	-3.13694	0.364839	-2.53964	0.289664	1.55465	0.770007	-3.59701	-1.40076	-2.53964	0.289664	1.55465
																						Fam124a	g	3.1326	1.06956	-0.768009	0.248615	-0.941479	2.2977	3.07964	3.1326	1.06956	-0.263969	-0.941479	2.2977	3.07964
																						Tmem176b	g	2.46048	-4.24718	-2.91946	-1.7502	-4.01039	-0.86371	0.796286	2.46048	-4.24718	-2.33974	-4.01039	-0.86371	0.796286
																						Angptl4	g	5.59567	-0.179395	-0.757927	1.5962	-0.40432	2.28736	3.88684	5.59567	-0.179395	0.409243	-0.40432	2.28736	3.88684
																						Mtss1l	g	3.81627	1.95778	-0.892572	0.210067	-0.176278	2.40847	3.27237	3.81627	1.95778	-0.345886	-0.176278	2.40847	3.27237
																						Meis2	g	2.02827	1.96809	0.0544345	0.244864	0	0.2632	1.53123	2.02827	1.96809	0.148849	0	0.2632	1.53123
																						Vegfb	g	2.26954	2.08006	0.12019	0.506659	0.235021	0.736541	2.23247	2.26954	2.08006	0.311801	0.235021	0.736541	2.23247
																						Aplnr	g	0.872298	0	0.154387	2.22032	3.30622	5.7215	2.22726	0.872298	0	1.17867	3.30622	5.7215	2.22726
																						Cdk18	g	2.02923	0.657609	0.0417589	0.73027	0.0786361	0.666454	3.35424	2.02923	0.657609	0.383122	0.0786361	0.666454	3.35424
																						Tgfbi	g	4.16487	0.328787	0.167099	0.438219	0.272806	1.99649	3.923	4.16487	0.328787	0.30152	0.272806	1.99649	3.923
																						Ltc4s	g	2.26347	0	0.125808	0.640086	0.0277058	2.08898	3.04056	2.26347	0	0.380786	0.0277058	2.08898	3.04056
																						Slc16a9	g	2.81565	0.657639	0.177442	0.2395	0.493079	0.497854	3.28391	2.81565	0.657639	0.20821	0.493079	0.497854	3.28391
																						Wdr17	g	1.60137	0	0.00814551	0.174942	0	0.793434	2.23808	1.60137	0	0.0908431	0	0.793434	2.23808
																						Epor	g	2.58675	0.162368	0.154628	0.295918	0.460132	2.32614	4.04326	2.58675	0.162368	0.22468	0.460132	2.32614	4.04326
																						Slc39a8	g	2.79326	0.118753	0.185608	0.756326	0.212144	1.6389	3.80691	2.79326	0.118753	0.468569	0.212144	1.6389	3.80691
																						1810011H11Rik	g	2.43159	0.246402	0.074334	0.102951	0.157306	0.581898	3.42359	2.43159	0.246402	0.0885224	0.157306	0.581898	3.42359
																						Zfp521	g	1.98553	1.61603	-1.88515	-0.506755	-1.08097	0.665403	3.23024	1.98553	1.61603	-1.20174	-1.08097	0.665403	3.23024
																						Sult1a1	g	0.602912	-2.87772	-3.78758	-3.8872	-0.803608	-1.03908	1.64076	0.602912	-2.87772	-3.83697	-0.803608	-1.03908	1.64076
																						Thrsp	g	2.12085	-3.70383	-3.11427	-1.89049	-1.28816	0.362751	2.64047	2.12085	-3.70383	-2.50752	-1.28816	0.362751	2.64047
																						Gm10800	g	1.26596	-0.959067	-1.66895	-1.3302	-0.200555	-0.619865	2.75622	1.26596	-0.959067	-1.501	-0.200555	-0.619865	2.75622
																						Serpina3g	g	5.2201	0.118753	0.086273	0.803558	0.118838	2.03497	5.14192	5.2201	0.118753	0.441902	0.118838	2.03497	5.14192
																						Ralgapa2	g	0.415495	0.366504	-3.46578	-2.18129	-3.70026	-0.119207	1.53638	0.415495	0.366504	-2.82893	-3.70026	-0.119207	1.53638
																						Crygn	g	1.241	0	0.0173951	0.0412682	0	0.747608	3.43018	1.241	0	0.0292313	0	0.747608	3.43018
																						Gpr160	g	3.09597	0	0.361333	1.50531	0.195021	4.08465	5.64454	3.09597	0	0.928513	0.195021	4.08465	5.64454
																						Snx8	g	3.7137	0.299953	0.439468	0.935575	0.265779	3.10995	4.68319	3.7137	0.299953	0.685437	0.265779	3.10995	4.68319
																						Glis3	g	3.04749	0.162368	0.0752381	0.140495	0.131184	0.700143	3.46492	3.04749	0.162368	0.107592	0.131184	0.700143	3.46492
																						Adh6b	g	3.44351	0	0	0.23932	0.0570073	1.41248	4.7044	3.44351	0	0.118654	0.0570073	1.41248	4.7044
																						Hivep3	g	2.09881	-0.879443	-0.561947	0.120244	-0.718079	1.05582	4.02459	2.09881	-0.879443	-0.223718	-0.718079	1.05582	4.02459
																						Gm16270	g	1.57004	0	0	0.103065	0	0.622635	3.67966	1.57004	0	0.0510993	0	0.622635	3.67966
																						Myo7a	g	2.15057	-1.07582	-1.55468	-0.392674	0.354347	2.82023	4.05449	2.15057	-1.07582	-0.97856	0.354347	2.82023	4.05449
																						Dclk1	g	4.78487	0	0.0320722	0.119531	0.196576	0.337762	4.56993	4.78487	0	0.0754339	0.196576	0.337762	4.56993
																						Ston2	g	1.70985	0	0.0340289	0.0969772	0.323517	0.291668	4.97919	1.70985	0	0.0652386	0.323517	0.291668	4.97919
																						Tmem106a	g	3.39645	-1.31703	-0.646017	0.192982	-1.07793	2.42299	4.43243	3.39645	-1.31703	-0.230042	-1.07793	2.42299	4.43243
																						Ap1b1	g	2.56389	-0.791652	-1.97716	-2.24331	-1.94478	-0.589145	3.13879	2.56389	-0.791652	-2.10912	-1.94478	-0.589145	3.13879
																						Mmrn1	g	3.50798	0.133448	0.12501	0.27191	0.214259	1.07758	4.8477	3.50798	0.133448	0.197843	0.214259	1.07758	4.8477
																						Flt4	g	-0.702096	-6.0734	-3.49994	-2.27506	-3.90868	-0.0983992	2.43277	-0.702096	-6.0734	-2.89265	-3.90868	-0.0983992	2.43277
																						Cxadr	g	4.26821	0.33474	0.291675	0.64564	0.247745	0.904065	5.52783	4.26821	0.33474	0.46717	0.247745	0.904065	5.52783
																						Gpr97	g	2.80367	-1.30218	-1.28495	0.156845	-1.22542	2.38648	4.72868	2.80367	-1.30218	-0.570112	-1.22542	2.38648	4.72868
																						Col6a3	g	3.55842	4.07979	-0.964478	-0.729233	-0.74442	0.781069	4.98593	3.55842	4.07979	-0.847844	-0.74442	0.781069	4.98593
																						Gm1673	g	2.24297	0.154255	0	0.410972	0.315301	2.84264	4.20388	2.24297	0.154255	0.203759	0.315301	2.84264	4.20388
																						Cyp4b1	g	1.0217	-5.41886	-4.76991	-3.67618	-3.35436	-1.0324	2.78309	1.0217	-5.41886	-4.22764	-3.35436	-1.0324	2.78309
																						Rgs4	g	5.64661	6.50902	0.158085	0.468914	0.27078	1.14262	7.52714	5.64661	6.50902	0.312193	0.27078	1.14262	7.52714
																						Sema3a	g	3.5882	0.23616	0.00814551	0.286795	0.0594522	0.305207	5.67156	3.5882	0.23616	0.1463	0.0594522	0.305207	5.67156
																						Clca1	g	5.17643	0.162368	0.574475	0.989857	0.375495	1.89447	6.59386	5.17643	0.162368	0.780421	0.375495	1.89447	6.59386
																						Sirpa	g	4.07472	0.394054	0.359913	0.464736	0.186675	2.20462	6.55885	4.07472	0.394054	0.411884	0.186675	2.20462	6.55885
																						Adamts5	g	5.89527	1.95792	0.0805616	0.774579	0.252043	1.9304	7.47844	5.89527	1.95792	0.424654	0.252043	1.9304	7.47844
																						Ubd	g	4.59666	0	0.0183162	0.181308	0.0255513	1.60255	6.07508	4.59666	0	0.0991271	0.0255513	1.60255	6.07508
																						Dnase1l3	g	2.2299	-1.93578	-3.57117	-3.22571	-1.82808	0.229773	3.34296	2.2299	-1.93578	-3.39989	-1.82808	0.229773	3.34296
																						Aldob	g	4.69556	0.111459	0.0175616	0.0427316	0.0904447	0.414232	7.29524	4.69556	0.111459	0.0300409	0.0904447	0.414232	7.29524
																						Gpr182	g	3.54587	-1.3714	-1.49387	-0.714646	-0.874052	4.04898	6.05296	3.54587	-1.3714	-1.10753	-0.874052	4.04898	6.05296
																						F8	g	2.77426	-2.87114	-2.69133	-1.6155	-2.84906	2.16849	4.78359	2.77426	-2.87114	-2.15793	-2.84906	2.16849	4.78359
																						Lipg	g	5.03604	0	0.0200063	0.23971	0.166929	2.1773	7.10299	5.03604	0	0.128935	0.166929	2.1773	7.10299
																						Mrc1	g	4.37334	-1.0162	-0.966227	-0.107879	-0.904152	3.52435	6.68657	4.37334	-1.0162	-0.54066	-0.904152	3.52435	6.68657
																						Stab2	g	5.84354	-1.00072	-1.63701	-1.49623	-1.70932	3.89883	8.83952	5.84354	-1.00072	-1.56721	-1.70932	3.89883	8.83952
																						Nrcam	g	2.4986	0	0.072806	0.567382	0.0390245	2.65366	3.73904	2.4986	0	0.318016	0.0390245	2.65366	3.73904
																						Nat8l	g	1.6327	1.19552	0.0381067	0.0405376	0.0600871	1.50712	2.85503	1.6327	1.19552	0.0393119	0.0600871	1.50712	2.85503
																						Cdkl1	g	2.35875	0	0	0.0788666	0	0.223481	3.07749	2.35875	0	0.0391019	0	0.223481	3.07749
																						Tmem37	g	4.72514	0.369536	0.117027	0.527633	0.295554	0.940706	3.61173	4.72514	0.369536	0.320605	0.295554	0.940706	3.61173
																						Ccdc69	g	1.7054	0.154255	0.112733	0.0165685	0.305201	0.191053	2.76521	1.7054	0.154255	0.065055	0.305201	0.191053	2.76521
																						Ptges	g	3.28589	0.118753	0.0292511	0.338945	0.138453	0.797412	2.67863	3.28589	0.118753	0.182797	0.138453	0.797412	2.67863
																						Tkt	g	1.16152	-0.682822	-0.911908	-0.76601	-1.54642	-0.528718	2.30993	1.16152	-0.682822	-0.839572	-1.54642	-0.528718	2.30993
																						Cfd	g	2.82989	0	0.03717	0.103843	0.0719813	0.0982472	2.62127	2.82989	0	0.0702264	0.0719813	0.0982472	2.62127
																						Afap1l2	g	1.06213	-0.41842	-0.292012	-1.89642	-3.72507	-3.07487	1.64022	1.06213	-0.41842	-1.08748	-3.72507	-3.07487	1.64022
																						Tmem132e	g	1.92459	0	0.0471566	0.105599	0.136315	0.420503	2.9401	1.92459	0	0.076132	0.136315	0.420503	2.9401
																						Cadm3	g	1.54395	0.488821	0.131823	1.99526	0.687662	1.64042	4.71219	1.54395	0.488821	1.05571	0.687662	1.64042	4.71219
																						Il6st	g	0.497936	-3.39794	-1.3098	-0.755593	-3.65779	-0.790683	1.53405	0.497936	-3.39794	-1.03503	-3.65779	-0.790683	1.53405
																						Il13ra2	g	1.60111	0	0	0.115617	0.081857	1.17135	3.65166	1.60111	0	0.0573226	0.081857	1.17135	3.65166
																						Bend4	g	2.72508	0	0.0926486	1.12949	0.306418	3.00747	4.23528	2.72508	0	0.606711	0.306418	3.00747	4.23528
																						Aebp1	g	2.14351	-0.68956	-0.923315	0.13671	-0.993288	2.23301	3.33279	2.14351	-0.68956	-0.397757	-0.993288	2.23301	3.33279
																						Ctnnal1	g	3.74555	0.578721	0.603353	1.35771	0.255907	2.40268	4.6052	3.74555	0.578721	0.977363	0.255907	2.40268	4.6052
																						Cd55	g	3.54924	0	0.645801	1.09748	0.27844	0.990741	5.13461	3.54924	0	0.869742	0.27844	0.990741	5.13461
																						Darc	g	6.09991	0.570802	0.0740386	1.09891	0.436656	1.82287	7.38181	6.09991	0.570802	0.582166	0.436656	1.82287	7.38181
																						Vcam1	g	4.62984	-4.00313	-3.13181	-2.96155	-3.75611	-0.107338	4.52599	4.62984	-4.00313	-3.0474	-3.75611	-0.107338	4.52599
																						Gpr126	g	3.209	1.4518	0.0809232	0.192616	0.0974913	1.16533	6.00842	3.209	1.4518	0.1363	0.0974913	1.16533	6.00842
																						Sele	g	6.26199	0.259111	0.101814	0.90822	0.207205	1.29638	7.45761	6.26199	0.259111	0.501629	0.207205	1.29638	7.45761
																						Selp	g	4.23331	-0.899788	-0.872242	0.31926	-0.86354	2.00272	5.87253	4.23331	-0.899788	-0.281497	-0.86354	2.00272	5.87253
																						Gpm6a	g	5.67662	0	0.146535	0.894638	0.198758	3.35021	7.33984	5.67662	0	0.517443	0.198758	3.35021	7.33984
																						Bok	g	1.7957	-1.37842	-2.40378	-0.552313	-0.703102	1.51263	2.97012	1.7957	-1.37842	-1.48583	-0.703102	1.51263	2.97012
																						C5ar2	g	2.31097	0	0.0447708	0.204173	0.101047	1.10449	2.83805	2.31097	0	0.123802	0.101047	1.10449	2.83805
																						Fblim1	g	1.78137	0.267917	0.216691	0.190785	-0.772286	2.19774	3.74955	1.78137	0.267917	0.203847	-0.772286	2.19774	3.74955
																						Ptger2	g	1.53996	0.552837	0.0246916	0.0148929	0.0365297	0	2.79193	1.53996	0.552837	0.0198334	0.0365297	0	2.79193
																						ENSMUSG00000106633	g	0.518786	0	0	0.0215416	0	0	1.10065	0.518786	0	0.0106803	0	0	1.10065
																						Mpp1	g	1.78982	0.841481	-0.0532318	0.400494	-0.202233	0.981522	3.12087	1.78982	0.841481	0.171725	-0.202233	0.981522	3.12087
																						Actn1	g	1.17642	2.15235	-1.80478	-0.874899	-1.71548	-1.48768	1.26293	1.17642	2.15235	-1.34375	-1.71548	-1.48768	1.26293
																						Adh1	g	5.42587	0.99551	0.399357	0.307447	2.86372	0.733877	3.60808	5.42587	0.99551	0.353788	2.86372	0.733877	3.60808
																						Gpr88	g	4.262	0.801996	0.164222	0.09067	0.317923	0.531965	1.78362	4.262	0.801996	0.127755	0.317923	0.531965	1.78362

## Sheet: Supplementary Table 2
MSC-L-like differentially expressed genes:									OPr-like differentially expressed genes:									MSC-S-like differentially expressed genes:									AEC-like differentially expressed genes:									SEC-like differentially expressed genes:									Young MSC-L-like GSEA
Ensembl ID	baseMean	log2Fold Change	lfcSE	stat	P-value	Padj	Gene Symbol		Ensembl ID	baseMean	log2Fold Change	lfcSE	stat	P-value	Padj	Gene Symbol		Ensembl ID	baseMean	log2Fold Change	lfcSE	stat	P-value	Padj	Gene Symbol		Ensembl ID	baseMean	log2Fold Change	lfcSE	stat	P-value	Padj	Gene Symbol		Ensembl ID	baseMean	log2Fold Change	lfcSE	stat	P-value	Padj	Gene Symbol		Name	Net Enrichment Score	Nominal P-value	FDR	Contributing Genes
ENSMUSG00000044349	93.8915	-5.24656	0.61258	-8.5647	1.08357e-17	1.0127e-13	Snhg11		ENSMUSG00000015950	59.6839	-11.8044	1.10256	-10.7063	9.50744e-27	8.22394e-23	Ncf1		ENSMUSG00000022037	3271.04	7.33371	0.602096	12.1803	3.95839e-34	1.9596e-30	Clu		ENSMUSG00000024610	70.7354	-5.9169	1.14619	-5.16224	2.44008e-07	0.00168513	Cd74		ENSMUSG00000027805	4.65724	4.97773	1.00584	4.94884	7.47e-07	0.0024243	Pfn2		HALLMARK_OXIDATIVE_PHOSPHORYLATION	2.82929	0	0	SLC25A4, MAOB, IDH3A, HSD17B10, NDUFA1, NNT, BCKDHA, UQCRB, SLC25A11, DLD, ATP5ME, MRPL11, CYB5A, ATP5PO, ACADM, ATP5PD, RETSAT, SDHC, CYB5R3, LDHB, NDUFS4, MGST3, NDUFA4, IDH1, TIMM50, COX8A, TIMM8B, ATP5F1A, PDHA1, MDH1, NDUFS3, TIMM17A, SUCLG1, NDUFB6, ATP6V1D, SUCLA2, MFN2, MPC1, DLAT, ATP6V0C, OXA1L, MRPL15, GRPEL1, COX6C, ATP5PF, NDUFS2, PHB2, COX4I1, SDHD, OPA1, UQCRQ, PHYH, ISCU, NDUFS1, …
ENSMUSG00000049336	7.96565	-6.35613	0.947816	-6.70608	1.9992e-11	9.34225e-08	Tenm2		ENSMUSG00000020120	283.471	-9.06443	0.860017	-10.5398	5.66052e-26	2.44818e-22	Plek		ENSMUSG00000039084	134.224	9.36631	0.768579	12.1865	3.66698e-34	1.9596e-30	Chad		ENSMUSG00000034518	6.76495	-4.24911	0.853703	-4.97727	6.44876e-07	0.00168513	Hmgxb4		ENSMUSG00000032235	5.48861	-4.14175	0.826676	-5.01012	5.44e-07	0.0024243	Ice2		HALLMARK_DNA_REPAIR	2.36816	0	0.00461641	ZWINT, GTF2H3, RAD52, DGUOK, NT5C3A, AK3, NELFB, RALA, ELL, POLB, SNAPC5, RPA3, SMAD5, POLR1C, BCAP31, POLR2J, POLR2G, CLP1, POLR2E, NELFCD, RRM2B, AK1, TAF6, POM121, ERCC3, TK2, TMED2, NUDT21, POLE4, ADCY6, GTF2H5, NME4, NPR2, SEC61A1, ERCC2, POLR3C, RBX1, HPRT1, POLR2F, POLD4, POLR2D, COX17, POLR2H, CANT1, TAF12, POLR1D, GTF2H1, SUPT4H1, POLR2I, ARL6IP1, GPX4, GSDME, SDCBP, NCBP2, EIF1B, TSG101…
ENSMUSG00000029309	5.70329	-4.107	0.638649	-6.43077	1.26958e-10	3.95515e-07	Sparcl1		ENSMUSG00000039232	101.552	-7.68599	0.734041	-10.4708	1.17665e-25	3.39268e-22	Stx11		ENSMUSG00000030607	162.897	11.2893	1.0498	10.7538	5.68909e-27	1.87759e-23	Acan		ENSMUSG00000040152	12.5724	2.33031	0.463171	5.03121	4.87402e-07	0.00168513	Thbs1		ENSMUSG00000064043	2.15102	-4.16448	0.812601	-5.12488	2.98e-07	0.0024243	Trerf1		HALLMARK_GLYCOLYSIS	1.89094	0.0100806	0.0624494
ENSMUSG00000028681	9.33785	-4.08573	0.696357	-5.86728	4.42989e-09	1.03504e-05	Ptch2		ENSMUSG00000027398	699.218	-13.3141	1.3722	-9.70272	2.9356e-22	5.07859e-19	Il1b		ENSMUSG00000020218	107.03	10.348	0.979447	10.5652	4.32239e-26	1.0699e-22	Wif1		ENSMUSG00000089862	7.17801	-5.19541	1.04858	-4.95473	7.2432e-07	0.00168513	Umad1		ENSMUSG00000021262	2.68349	3.79842	0.808774	4.69651	2.65e-06	0.00644547	Evl		HALLMARK_EPITHELIAL_MESENCHYMAL_TRANSITION	1.3372	0.134576	0.647089
ENSMUSG00000040488	4.35168	-3.79998	0.657191	-5.78215	7.37535e-09	1.15524e-05	Ltbp4		ENSMUSG00000047420	32.2706	11.1416	1.14643	9.71852	2.51406e-22	5.07859e-19	Fam180a		ENSMUSG00000062329	174.886	9.8763	0.965764	10.2264	1.51006e-24	2.99022e-21	Cytl1		ENSMUSG00000041577	1.62276	3.57688	0.75499	4.73765	2.16208e-06	0.00402406	Prelp		ENSMUSG00000001156	3.72665	3.31896	0.743939	4.46133	8.15e-06	0.0113359	Mxd1		HALLMARK_ANGIOGENESIS	1.27399	0.178715	0.666385
ENSMUSG00000062098	5.56271	5.20667	0.900619	5.78121	7.41649e-09	1.15524e-05	Btbd3		ENSMUSG00000056054	561.536	-12.8255	1.34221	-9.55549	1.22998e-21	1.77322e-18	S100a8		ENSMUSG00000029304	104.314	6.3228	0.703364	8.98937	2.48641e-19	4.103e-16	Spp1		ENSMUSG00000022483	1.5067	3.74166	0.814686	4.59276	4.37412e-06	0.00508819	Col2a1		ENSMUSG00000004661	1.86099	-2.09483	0.464898	-4.506	6.61e-06	0.0113359	Arid3b		HALLMARK_FATTY_ACID_METABOLISM	1.26227	0.188492	0.582835
ENSMUSG00000045102	10.8681	-5.48662	0.957597	-5.72957	1.00683e-08	1.34426e-05	Poln		ENSMUSG00000027737	79.9984	-9.56461	1.03485	-9.24252	2.40753e-20	2.97502e-17	Slc7a11		ENSMUSG00000020183	198.197	9.28144	1.1469	8.09264	5.83847e-16	8.2581e-13	Cpm		ENSMUSG00000036885	1.32299	3.80526	0.826224	4.6056	4.1127e-06	0.00508819	Arhgef26		ENSMUSG00000045252	6.82221	-3.16441	0.70436	-4.4926	7.04e-06	0.0113359	Zfp574		HALLMARK_BILE_ACID_METABOLISM	1.14206	0.266393	0.757876
ENSMUSG00000021943	64.637	-3.4535	0.625709	-5.51934	3.40276e-08	3.53358e-05	Gdf10		ENSMUSG00000048120	128.492	-11.1261	1.25302	-8.87943	6.72011e-19	7.26612e-16	Entpd1		ENSMUSG00000022483	42.1715	7.95393	0.992647	8.01284	1.12087e-15	1.38722e-12	Col2a1		ENSMUSG00000071714	68.4368	-2.85834	0.62214	-4.59436	4.3407e-06	0.00508819	Csf2rb2		ENSMUSG00000035572	8.09409	3.42873	0.773752	4.43131	9.37e-06	0.011406	Dcaf10		HALLMARK_INTERFERON_ALPHA_RESPONSE	1.1278	0.316	0.695828
ENSMUSG00000050010	13.281	-4.91606	0.889524	-5.52662	3.26462e-08	3.53358e-05	Shisa3		ENSMUSG00000069516	255.631	-9.70108	1.09677	-8.84512	9.1426e-19	8.78706e-16	Lyz2		ENSMUSG00000038370	20.3922	6.89859	1.01063	6.82602	8.73005e-12	9.60403e-09	Pcp4l1		ENSMUSG00000004661	2.99392	-3.5777	0.804393	-4.4477	8.67945e-06	0.00755489	Arid3b		ENSMUSG00000030671	3.90448	4.04552	0.923943	4.37854	1.19e-05	0.0129325	Pde3b		HALLMARK_XENOBIOTIC_METABOLISM	1.11114	0.349794	0.659596
ENSMUSG00000027463	12.266	-4.90567	0.93983	-5.21974	1.79171e-07	0.000167453	Slc52a3		ENSMUSG00000029334	71.2535	11.8364	1.34468	8.80245	1.33859e-18	1.15788e-15	Prkg2		ENSMUSG00000047139	101.417	8.65116	1.27095	6.80684	9.97655e-12	9.87779e-09	Cd24a		ENSMUSG00000026655	3.02976	4.30623	0.969527	4.44158	8.93013e-06	0.00755489	Fam107b		ENSMUSG00000029095	1.7993	-3.38746	0.81808	-4.14075	3.46e-05	0.0280435	Ablim2		HALLMARK_PROTEIN_SECRETION	1.03323	0.370937	0.755904
ENSMUSG00000020077	4.01066	-2.687	0.547711	-4.90587	9.30147e-07	0.000790287	Srgn		ENSMUSG00000067235	62.139	-9.2808	1.08217	-8.57608	9.81614e-18	7.71906e-15	H2-Q10		ENSMUSG00000101939	1.22176	3.37575	0.536411	6.29322	3.10946e-10	2.7988e-07	Gm28438		ENSMUSG00000030249	5.8252	4.35027	0.976316	4.4558	8.3582e-06	0.00755489	Abcc9		ENSMUSG00000034473	6.52107	4.49467	1.08977	4.12441	3.72e-05	0.0280435	Sec22a		HALLMARK_REACTIVE_OXYGEN_SPECIES_PATHWAY	0.996558	0.458078	0.766847
ENSMUSG00000035713	15.3893	-4.67695	0.964141	-4.8509	1.22905e-06	0.000883589	Usp35		ENSMUSG00000031722	180.168	-6.43012	0.760542	-8.45466	2.79893e-17	2.01756e-14	Hp		ENSMUSG00000038665	8.31731	5.42622	0.912746	5.94495	2.76547e-09	2.28174e-06	Dgki		ENSMUSG00000056427	13.8604	-3.46428	0.792032	-4.37392	1.22035e-05	0.00946382	Slit3		ENSMUSG00000050244	9.29737	-3.66291	0.884153	-4.14285	3.43e-05	0.0280435	Heatr1		HALLMARK_PEROXISOME	0.99627	0.441955	0.703389
ENSMUSG00000092274	608.963	-1.47619	0.303925	-4.8571	1.19116e-06	0.000883589	Neat1		ENSMUSG00000026271	70.9455	-8.0301	0.993362	-8.08376	6.28002e-16	4.17863e-13	Gpr35		ENSMUSG00000060924	17.7771	-5.98406	1.0206	-5.86331	4.53734e-09	3.45571e-06	Csmd1		ENSMUSG00000001576	13.9257	-2.97381	0.697626	-4.26276	2.01918e-05	0.0144542	Ergic1		ENSMUSG00000079511	1.74296	-3.82956	0.928863	-4.12285	3.74e-05	0.0280435	Ccdc142		HALLMARK_NOTCH_SIGNALING	0.974069	0.495127	0.691617
ENSMUSG00000031788	9.00353	-3.65123	0.770048	-4.74156	2.12079e-06	0.00141578	Kifc3		ENSMUSG00000052854	13.8321	8.98042	1.16286	7.7227	1.13887e-14	7.0366e-12	Nrk		ENSMUSG00000029832	6.36313	4.4071	0.790213	5.5771	2.44556e-08	1.72953e-05	Nfe2l3		ENSMUSG00000023885	1.43504	3.33241	0.797196	4.18016	2.91307e-05	0.0180727	Thbs2		ENSMUSG00000037526	4.41052	3.934	0.972367	4.0458	5.21e-05	0.0362853	Atg14		HALLMARK_COAGULATION	0.973827	0.485944	0.642733
ENSMUSG00000006205	99.5152	2.00172	0.425964	4.69927	2.6109e-06	0.00162677	Htra1		ENSMUSG00000087149	39.0068	8.46219	1.09749	7.71053	1.25297e-14	7.22544e-12	Itih5l-ps		ENSMUSG00000073867	84.1297	1.58281	0.285189	5.55004	2.85601e-08	1.88516e-05	AA474408		ENSMUSG00000034656	1.43323	-3.31531	0.792951	-4.18097	2.90265e-05	0.0180727	Cacna1a		ENSMUSG00000026820	2.73535	2.83605	0.712212	3.98203	6.83e-05	0.0369817	Ptges2		HALLMARK_WNT_BETA_CATENIN_SIGNALING	0.937453	0.528972	0.661635
ENSMUSG00000097574	6.79353	-1.51571	0.323461	-4.68592	2.78706e-06	0.00162799	C920006O11Rik		ENSMUSG00000049775	650.226	-4.32126	0.569676	-7.58547	3.31286e-14	1.79101e-11	Tmsb4x		ENSMUSG00000026725	8.10239	6.32688	1.15164	5.4938	3.93377e-08	2.43427e-05	Tnn		ENSMUSG00000034022	17.2746	-3.22012	0.785356	-4.1002	4.12797e-05	0.0240093	Cpsf1		ENSMUSG00000026875	6.27953	3.5699	0.887145	4.02403	5.72e-05	0.0369817	Traf1		HALLMARK_ADIPOGENESIS	0.899748	0.563786	0.683952
ENSMUSG00000052911	148.405	-1.55088	0.332591	-4.66302	3.11603e-06	0.00171308	Lamb2		ENSMUSG00000000290	38.8671	-8.1385	1.07435	-7.5753	3.58286e-14	1.82304e-11	Itgb2		ENSMUSG00000038128	26.7313	6.27222	1.16611	5.37877	7.49961e-08	4.36786e-05	Camk4		ENSMUSG00000028399	1.95364	-2.62467	0.64842	-4.0478	5.17013e-05	0.0283019	Ptprd		ENSMUSG00000029381	9.49937	-2.34787	0.589025	-3.98603	6.72e-05	0.0369817	Shroom3		HALLMARK_MYC_TARGETS_V2	0.868336	0.642166	0.691437
ENSMUSG00000064339	3997.86	-0.788953	0.172034	-4.58603	4.51751e-06	0.00234559	mt-Rnr2		ENSMUSG00000020089	457.757	5.68643	0.781383	7.27739	3.40353e-13	1.63558e-10	Ppa1		ENSMUSG00000063455	82.4162	3.9693	0.750973	5.28554	1.25332e-07	6.89398e-05	D630045J12Rik		ENSMUSG00000028914	3.47245	-4.39244	1.08943	-4.03186	5.53365e-05	0.028609	Casp9		ENSMUSG00000041607	8.182	-2.55045	0.636957	-4.00412	6.22e-05	0.0369817	Mbp		HALLMARK_APICAL_SURFACE	0.848241	0.654224	0.685981
ENSMUSG00000027339	4.53642	-4.44428	0.972042	-4.57211	4.82845e-06	0.00237509	Rassf2		ENSMUSG00000024661	2237	-2.68435	0.374236	-7.17289	7.34328e-13	3.34313e-10	Fth1		ENSMUSG00000030605	538.799	1.70444	0.328707	5.18528	2.15693e-07	0.000112399	Mfge8		ENSMUSG00000048668	4.80528	4.10466	1.03648	3.96019	7.48886e-05	0.0366797	Rhno1		ENSMUSG00000008734	1.95724	-2.95929	0.746221	-3.96571	7.32e-05	0.0375216	Gprc5b		HALLMARK_ALLOGRAFT_REJECTION	0.657684	0.894212	0.892917
ENSMUSG00000037679	4.60407	-3.74863	0.825484	-4.54113	5.59548e-06	0.00261477	Inf2		ENSMUSG00000056071	1014.58	-10.3286	1.44975	-7.12441	1.0453e-12	4.52094e-10	S100a9		ENSMUSG00000024661	1775.94	-0.827135	0.161046	-5.13601	2.80634e-07	0.000132312	Fth1		ENSMUSG00000026580	10.5057	4.84396	1.24583	3.88814	0.000101015	0.0470023	Selp		ENSMUSG00000002957	38.7513	1.21755	0.308749	3.9435	8.03e-05	0.0391146	Ap2a2
ENSMUSG00000027750	3.41068	-4.85668	1.08777	-4.46481	8.01398e-06	0.0035666	Postn		ENSMUSG00000084289	99.4271	-2.74244	0.39105	-7.01302	2.33233e-12	9.60697e-10	Gm6977		ENSMUSG00000084289	76.227	-0.852851	0.166024	-5.13692	2.79271e-07	0.000132312	Gm6977		ENSMUSG00000020953	1.23723	3.50766	0.908216	3.86215	0.000112395	0.0493675	Coch		ENSMUSG00000098178	149.843	-0.759012	0.193934	-3.91376	9.09e-05	0.0421555	Yam1
ENSMUSG00000044468	4.7966	-4.29451	0.96742	-4.43914	9.03203e-06	0.00383697	Fam46c		ENSMUSG00000019278	61.7107	-6.50996	0.936181	-6.95374	3.55734e-12	1.39868e-09	Dpep1		ENSMUSG00000028989	459.776	4.97093	0.97382	5.10456	3.31559e-07	0.000142729	Angptl7		ENSMUSG00000022425	4.15869	-4.17035	1.08238	-3.85294	0.000116708	0.0493675	Enpp2		ENSMUSG00000056427	2.05902	-2.08451	0.540373	-3.85754	0.00011453	0.0493249	Slit3
ENSMUSG00000047875	8.38499	-3.66472	0.828507	-4.42328	9.72139e-06	0.00395026	Gpr157		ENSMUSG00000051439	622.358	-9.59759	1.41048	-6.80448	1.01414e-11	3.81406e-09	Cd14		ENSMUSG00000029306	4.64826	2.95754	0.57889	5.10898	3.23902e-07	0.000142729	Ibsp		ENSMUSG00000026556	4.63594	3.55049	0.938712	3.7823	0.000155385	0.060889	Vangl2		ENSMUSG00000082028	1.6536	3.13185	0.812734	3.85348	0.00011645	0.0493249	Gm1826
ENSMUSG00000022463	22.0176	-2.59926	0.59192	-4.39123	1.12713e-05	0.00420807	Srebf2		ENSMUSG00000032332	293.094	4.48065	0.66414	6.74655	1.514e-11	5.4567e-09	Col12a1		ENSMUSG00000023206	8.63987	5.18252	1.02522	5.05501	4.30364e-07	0.000177543	Il15ra		ENSMUSG00000032492	2.61126	-4.0228	1.06432	-3.77968	0.000157032	0.060889	Pth1r		ENSMUSG00000006930	1.21931	-2.34824	0.612787	-3.83207	0.00012707	0.0495171	Hap1
ENSMUSG00000029306	1627.67	1.36408	0.311222	4.38298	1.17066e-05	0.00420807	Ibsp		ENSMUSG00000089855	38.3667	-2.69666	0.413208	-6.52616	6.74772e-11	2.33471e-08	Gm15662		ENSMUSG00000025776	110.219	5.10079	1.01363	5.03221	4.84861e-07	0.000192024	Crispld1		ENSMUSG00000020132	14.4449	1.76039	0.470996	3.73759	0.000185793	0.0691597	Rab21		ENSMUSG00000051790	5.67528	-1.97012	0.513351	-3.83776	0.00012416	0.0495171	Nlgn2
ENSMUSG00000030218	549.525	-1.61287	0.36749	-4.38888	1.13935e-05	0.00420807	Mgp		ENSMUSG00000022483	4955.52	5.32369	0.819161	6.49896	8.08792e-11	2.69079e-08	Col2a1		ENSMUSG00000022265	290.424	2.53038	0.511028	4.95154	7.36267e-07	0.000280376	Ank		ENSMUSG00000031503	320.955	1.41649	0.383426	3.6943	0.000220489	0.0789181	Col4a2		ENSMUSG00000018707	115.183	-1.03301	0.272204	-3.79499	0.00014765	0.0534892	Dync1h1
ENSMUSG00000031825	1.65339	-3.58035	0.820908	-4.36145	1.29206e-05	0.00447244	Crispld2		ENSMUSG00000032946	19.3511	-6.69386	1.03956	-6.43911	1.2018e-10	3.8502e-08	Rasgrp2		ENSMUSG00000018593	3728.9	1.22985	0.249815	4.92304	8.52114e-07	0.000312116	Sparc		ENSMUSG00000023030	3.38316	3.66837	1.00656	3.64446	0.000267956	0.0923555	Slc11a2		ENSMUSG00000028373	3.17116	-3.1421	0.828178	-3.79399	0.00014825	0.0534892	Astn2
ENSMUSG00000030729	8.36361	-4.43077	1.01916	-4.34748	1.37713e-05	0.00459668	Pgm2l1		ENSMUSG00000001156	279.351	-5.39368	0.8466	-6.37099	1.8781e-10	5.802e-08	Mxd1		ENSMUSG00000096780	3.00306	2.90409	0.590726	4.91614	8.82664e-07	0.000312116	Tmem181b-ps		ENSMUSG00000098973	2820.1	-0.606522	0.166982	-3.63226	0.00028095	0.0933758	Mir6236		ENSMUSG00000030218	37.1169	-3.50401	0.927626	-3.77739	0.00015848	0.0551391	Mgp
ENSMUSG00000003032	2.43133	-3.12389	0.722151	-4.32582	1.51967e-05	0.00489754	Klf4		ENSMUSG00000020520	24.2282	6.30368	1.00361	6.28097	3.36463e-10	1.00359e-07	Galnt10		ENSMUSG00000027523	9.40235	1.2102	0.248505	4.86991	1.11648e-06	0.000368474	Gnas		ENSMUSG00000028970	4.73578	-3.05517	0.84637	-3.60974	0.000306507	0.0942352	Abcb1b		ENSMUSG00000049672	2.55685	3.75019	1.00413	3.73478	0.00018788	0.0631146	Zbtb14
ENSMUSG00000033066	7.35432	-3.83654	0.891865	-4.30171	1.69484e-05	0.00528	Gas7		ENSMUSG00000045763	58.6683	-7.70732	1.23636	-6.2339	4.54967e-10	1.31182e-07	Basp1		ENSMUSG00000073418	180.53	-3.66782	0.752851	-4.8719	1.10528e-06	0.000368474	C4b		ENSMUSG00000031511	116.437	1.91844	0.531972	3.60628	0.000310615	0.0942352	Arhgef7		ENSMUSG00000040998	22.6511	2.59812	0.697474	3.72504	0.00019528	0.0634144	Npnt
ENSMUSG00000073542	4.97515	-4.77659	1.11868	-4.26983	1.95622e-05	0.00589768	Cep76		ENSMUSG00000020583	236.961	6.68014	1.08237	6.17179	6.75203e-10	1.79935e-07	Matn3		ENSMUSG00000000392	392.299	-2.41667	0.497979	-4.85295	1.21638e-06	0.000388497	Fap		ENSMUSG00000034216	9.20185	3.7697	1.04611	3.60354	0.000313915	0.0942352	Vps18		ENSMUSG00000047749	5.29078	-2.35966	0.637545	-3.70117	0.00021461	0.0674435	Zc3hav1l
ENSMUSG00000005774	5.08416	-3.77959	0.892238	-4.23609	2.27451e-05	0.00644168	Rfx5		ENSMUSG00000032373	29.9057	7.40431	1.20021	6.16918	6.86456e-10	1.79935e-07	Car12		ENSMUSG00000026034	254.559	1.1016	0.228079	4.82989	1.3661e-06	0.00042268	Clk1		ENSMUSG00000027488	4.26351	-3.89702	1.0848	-3.59239	0.000327653	0.0952855	Snta1		ENSMUSG00000002409	2.76409	-3.83896	1.05128	-3.65169	0.00026052	0.0793111	Dyrk1b
ENSMUSG00000063450	183.137	-1.36986	0.32317	-4.23883	2.24691e-05	0.00644168	Syne2		ENSMUSG00000035274	13.4426	7.16652	1.16138	6.17071	6.79839e-10	1.79935e-07	Tpbg		ENSMUSG00000023915	27.1793	5.72278	1.2417	4.60884	4.04926e-06	0.0012149	Tnfrsf21		ENSMUSG00000004356	13.1375	-3.12119	0.875862	-3.56356	0.000365862	0.0971177	Utp20		ENSMUSG00000036513	5.34567	2.62225	0.720086	3.64158	0.00027097	0.0799944	Commd2
ENSMUSG00000034656	2.6512	-4.14891	0.984849	-4.21274	2.52291e-05	0.00693504	Cacna1a		ENSMUSG00000027435	8.3094	-6.79891	1.14386	-5.94384	2.78419e-09	7.08331e-07	Cd93		ENSMUSG00000021319	2234.38	-3.34595	0.729108	-4.58911	4.45149e-06	0.00125926	Sfrp4		ENSMUSG00000020733	8.50259	-3.21277	0.903329	-3.55659	0.000375697	0.0971177	Slc9a3r1		ENSMUSG00000056602	15.3706	-2.13626	0.590879	-3.6154	0.00029989	0.0859268	Fry
ENSMUSG00000018143	3.53647	-3.78666	0.90338	-4.19165	2.76928e-05	0.0071229	Mafk		ENSMUSG00000009876	13.1764	6.46737	1.10578	5.84872	4.95382e-09	1.2243e-06	Cox4i2		ENSMUSG00000023150	167.482	1.74793	0.380668	4.59174	4.3956e-06	0.00125926	Ivns1abp		ENSMUSG00000038894	4.34203	-3.7179	1.04316	-3.56408	0.000365135	0.0971177	Irs2		ENSMUSG00000018678	5.73442	3.01614	0.837333	3.60208	0.00031569	0.0878691	Sp2
ENSMUSG00000030249	11.2116	3.61641	0.86361	4.18754	2.8199e-05	0.0071229	Abcc9		ENSMUSG00000018293	230.088	-2.73939	0.472088	-5.8027	6.52538e-09	1.5679e-06	Pfn1		ENSMUSG00000049551	40.2843	5.79112	1.27856	4.5294	5.91507e-06	0.00162681	Fzd9		ENSMUSG00000044646	5.87201	-3.67425	1.03024	-3.56639	0.000361934	0.0971177	Zbtb7c		ENSMUSG00000028399	2.21381	-1.5756	0.439226	-3.58723	0.00033421	0.0904402	Ptprd
ENSMUSG00000032076	26.6863	-3.73741	0.890292	-4.19795	2.69336e-05	0.0071229	Cadm1		ENSMUSG00000048612	13.4122	5.74248	0.9922	5.78763	7.1387e-09	1.66891e-06	Myof		ENSMUSG00000029126	43.5839	-2.69659	0.610489	-4.4171	1.00035e-05	0.00267689	Nsg1		ENSMUSG00000020334	5.78343	-3.92985	1.12836	-3.48281	0.000496185	0.107384	Slc22a4		ENSMUSG00000033790	5.98511	-3.31562	0.927697	-3.57403	0.00035153	0.0925565	Tubgcp5
ENSMUSG00000009566	7.1976	-3.71698	0.894292	-4.15634	3.23391e-05	0.00774978	Fpgs		ENSMUSG00000027750	24.8359	7.04897	1.21997	5.77798	7.56038e-09	1.72098e-06	Postn		ENSMUSG00000092998	135.703	0.952694	0.220755	4.31562	1.59156e-05	0.00414684	Mir5099		ENSMUSG00000027499	10.0694	-3.54354	1.00997	-3.50856	0.000450544	0.107384	Pkia		ENSMUSG00000022656	1.71431	2.82052	0.790871	3.56635	0.00036199	0.092802	Pvrl3
ENSMUSG00000040712	35.9887	-1.7308	0.416112	-4.15945	3.19011e-05	0.00774978	Camta2		ENSMUSG00000022351	13.0142	6.21977	1.09368	5.68701	1.29281e-08	2.86739e-06	Sqle		ENSMUSG00000034664	6.26579	-2.26726	0.528114	-4.29312	1.7618e-05	0.0044727	Itga2b		ENSMUSG00000032527	6.65318	-3.81435	1.09372	-3.48752	0.000487531	0.107384	Pccb		ENSMUSG00000003228	3.51257	-1.97002	0.557097	-3.53623	0.00040589	0.0961223	Grk5
ENSMUSG00000025340	10.2306	-2.87026	0.69334	-4.13976	3.47674e-05	0.00812339	Rabgef1		ENSMUSG00000022548	895.857	-6.40722	1.1332	-5.65411	1.56652e-08	3.38761e-06	Apod		ENSMUSG00000033022	25.7126	4.05626	0.94797	4.27889	1.87829e-05	0.00464924	Cdo1		ENSMUSG00000035824	7.33172	-3.96015	1.13202	-3.49832	0.000468204	0.107384	Tk2		ENSMUSG00000003812	1.33943	3.07514	0.874015	3.51841	0.00043414	0.0961223	Dnase2a
ENSMUSG00000032232	4.23686	-3.60868	0.885026	-4.07748	4.55259e-05	0.010158	Cgnl1		ENSMUSG00000027907	53.2882	-3.40506	0.609338	-5.58813	2.29532e-08	4.84256e-06	S100a11		ENSMUSG00000040528	4.83102	3.69736	0.87053	4.24725	2.16406e-05	0.00522594	Milr1		ENSMUSG00000036599	18.4312	-3.10001	0.887817	-3.49172	0.000479912	0.107384	Chst12		ENSMUSG00000020392	8.24288	2.498	0.708286	3.52682	0.00042058	0.0961223	Cdkn2aipnl
ENSMUSG00000034810	8.06197	-3.4022	0.835638	-4.07138	4.6736e-05	0.010158	Scn7a		ENSMUSG00000049313	113.217	-5.56861	1.00075	-5.56445	2.6298e-08	5.41614e-06	Sorl1		ENSMUSG00000048756	80.4786	1.39742	0.336741	4.14985	3.32691e-05	0.00784279	Foxo3		ENSMUSG00000038677	24.8794	-2.95939	0.844225	-3.50545	0.00045584	0.107384	Scube3		ENSMUSG00000024127	1.19918	2.56964	0.729146	3.52418	0.0004248	0.0961223	Prepl
ENSMUSG00000097572	3.07659	-4.12029	1.01172	-4.07257	4.64968e-05	0.010158	Gm26797		ENSMUSG00000020077	465.55	-5.05532	0.910847	-5.55014	2.85449e-08	5.74217e-06	Srgn		ENSMUSG00000020788	4.85124	3.18609	0.782222	4.07312	4.6387e-05	0.0106809	Atp2a3		ENSMUSG00000042254	0.587176	2.21168	0.628902	3.51673	0.000436902	0.107384	Cilp		ENSMUSG00000035242	6.95196	1.36966	0.388112	3.52903	0.00041709	0.0961223	Oaz1
ENSMUSG00000048078	22.2319	-3.10036	0.764014	-4.05798	4.9498e-05	0.0105138	Tenm4		ENSMUSG00000028729	15.2823	4.59681	0.830675	5.53382	3.13329e-08	6.15977e-06	Ebna1bp2		ENSMUSG00000020900	20.7709	2.61242	0.645435	4.04754	5.17593e-05	0.011647	Myh10		ENSMUSG00000047415	16.1608	-3.59704	1.03595	-3.47223	0.000516161	0.109168	Gpr68		ENSMUSG00000052105	2.80421	2.41493	0.680468	3.54892	0.00038681	0.0961223	Mtcl1
ENSMUSG00000057329	43.2699	-2.46671	0.615468	-4.00786	6.12721e-05	0.0127255	Bcl2		ENSMUSG00000031906	154.252	6.39421	1.16837	5.47275	4.43104e-08	8.51009e-06	Smpd3		ENSMUSG00000028583	58.622	-1.65272	0.412783	-4.00385	6.23209e-05	0.013308	Pdpn		ENSMUSG00000045777	7.36243	-3.70073	1.07006	-3.45841	0.000543364	0.112368	Ifitm10		ENSMUSG00000018415	9.76227	2.92313	0.834716	3.50194	0.00046188	0.0978351	Gid4
ENSMUSG00000062515	5.58584	-3.39075	0.848297	-3.99713	6.41155e-05	0.0127494	Fabp4		ENSMUSG00000032596	13.6821	-6.47811	1.18451	-5.46901	4.5256e-08	8.51009e-06	Uba7		ENSMUSG00000051177	12.3178	4.15832	1.03807	4.00581	6.18062e-05	0.013308	Plcb1		ENSMUSG00000015668	11.8564	-3.18833	0.928469	-3.43397	0.000594817	0.120334	Pdzd11		ENSMUSG00000020691	5.28218	3.8733	1.11651	3.46909	0.00052222	0.0978351	Mettl2
ENSMUSG00000092341	6181.75	-0.741674	0.18555	-3.99717	6.41043e-05	0.0127494	Malat1		ENSMUSG00000024965	13.5585	-5.52544	1.01183	-5.46085	4.73871e-08	8.72125e-06	Fermt3		ENSMUSG00000097971	2912.11	0.802348	0.200555	4.00063	6.31728e-05	0.013308	Gm26917		ENSMUSG00000015095	14.6895	2.93453	0.864876	3.39301	0.00069129	0.12614	Fbxw5		ENSMUSG00000022894	365.047	1.12003	0.321818	3.48033	0.0005008	0.0978351	Adamts5
ENSMUSG00000035202	2784.21	-0.750729	0.188455	-3.98359	6.78815e-05	0.0132171	Lars2		ENSMUSG00000060924	3.35968	-5.44728	1.01596	-5.36168	8.24496e-08	1.48581e-05	Csmd1		ENSMUSG00000016559	249.982	0.686756	0.172416	3.98314	6.80106e-05	0.0140286	H3f3b		ENSMUSG00000026603	7.21611	-2.8541	0.840888	-3.39414	0.000688433	0.12614	Smyd2		ENSMUSG00000026816	6.75907	2.89782	0.834309	3.47331	0.00051407	0.0978351	Gtf3c5
ENSMUSG00000021313	19.8901	-3.7772	0.952147	-3.96703	7.27738e-05	0.0138805	Ryr2		ENSMUSG00000039934	26.4681	-6.58686	1.23856	-5.31815	1.04826e-07	1.85051e-05	Gsap		ENSMUSG00000041592	79.835	2.91144	0.733617	3.9686	7.22947e-05	0.014608	Sdk2		ENSMUSG00000039942	6.19134	-3.10484	0.912648	-3.40202	0.000668909	0.12614	Ptger4		ENSMUSG00000030729	3.9663	3.04017	0.869856	3.49503	0.00047401	0.0978351	Pgm2l1
ENSMUSG00000052566	4.03971	-3.88249	0.98351	-3.94759	7.89419e-05	0.0147558	Hook2		ENSMUSG00000058975	36.5837	-5.38635	1.02677	-5.24591	1.55514e-07	2.6904e-05	Kcnc1		ENSMUSG00000090394	129.181	1.65549	0.420491	3.93703	8.24949e-05	0.0163356	4930523C07Rik		ENSMUSG00000041559	0.972224	2.37102	0.697438	3.39961	0.000674823	0.12614	Fmod		ENSMUSG00000031748	0.940626	-2.24993	0.647914	-3.47257	0.0005155	0.0978351	Gnao1
ENSMUSG00000031843	4.34979	3.60893	0.916358	3.93834	8.2048e-05	0.0150357	Mphosph6		ENSMUSG00000028599	115.472	-5.83534	1.11908	-5.21443	1.8438e-07	3.12724e-05	Tnfrsf1b		ENSMUSG00000017493	543.049	-1.39895	0.358059	-3.90703	9.34372e-05	0.0181396	Igfbp4		ENSMUSG00000078945	5.35345	-3.83229	1.12733	-3.39944	0.000675247	0.12614	Naip2		ENSMUSG00000063952	4.61094	2.94127	0.847514	3.47047	0.00051955	0.0978351	Brpf3
ENSMUSG00000060924	283.138	-1.08516	0.276378	-3.92638	8.62344e-05	0.015499	Csmd1		ENSMUSG00000063628	6.9247	-3.58265	0.687611	-5.21028	1.88551e-07	3.13647e-05	Gm7665		ENSMUSG00000021613	69.5476	4.8068	1.23566	3.89007	0.000100213	0.019081	Hapln1		ENSMUSG00000025403	8.81972	3.54113	1.05238	3.36486	0.000765816	0.134804	Shmt2		ENSMUSG00000071477	1.21465	2.46678	0.710183	3.47344	0.00051383	0.0978351	Zfp777
ENSMUSG00000056310	16.8925	3.20185	0.818973	3.90959	9.24541e-05	0.0163033	Tyw1		ENSMUSG00000026147	451.765	4.8797	0.939024	5.19656	2.03007e-07	3.25187e-05	Col9a1		ENSMUSG00000064325	29.3458	4.3537	1.13677	3.8299	0.000128198	0.0239488	Hhip		ENSMUSG00000039911	6.05224	3.6583	1.08743	3.36417	0.000767743	0.134804	Spsb1		ENSMUSG00000049775	368.052	0.377934	0.109445	3.45319	0.00055399	0.10183	Tmsb4x
ENSMUSG00000025982	186.255	-1.08332	0.281513	-3.84822	0.00011898	0.0202179	Sf3b1		ENSMUSG00000078238	10.3691	-3.34186	0.642764	-5.19921	2.00137e-07	3.25187e-05	Gm12854		ENSMUSG00000031283	132.586	-3.26504	0.854327	-3.82177	0.000132495	0.0242932	Chrdl1		ENSMUSG00000091831	14.432	1.1002	0.329328	3.34074	0.00083554	0.143991	Gm4707		ENSMUSG00000017009	4.00784	3.25394	0.959946	3.38971	0.00069968	0.10547	Sdc4
ENSMUSG00000028063	76.206	-1.61817	0.420272	-3.85028	0.000117984	0.0202179	Lmna		ENSMUSG00000026360	19.9637	-6.4657	1.24664	-5.18652	2.14264e-07	3.36978e-05	Rgs2		ENSMUSG00000035569	51.5792	1.54232	0.40701	3.78938	0.000151022	0.0271868	Ankrd11		ENSMUSG00000031673	2.38449	-2.70433	0.813314	-3.32508	0.000883938	0.149562	Cdh11		ENSMUSG00000021536	1.10705	-2.96103	0.868307	-3.41012	0.00064933	0.10547	Adcy2
ENSMUSG00000023827	11.1363	-3.10239	0.810917	-3.82578	0.000130359	0.0213744	Agpat4		ENSMUSG00000034473	16.4033	4.95463	0.966554	5.12608	2.95835e-07	4.5696e-05	Sec22a		ENSMUSG00000022586	0.994715	-1.98238	0.53025	-3.73857	0.00018507	0.0327211	Ly6i		ENSMUSG00000050335	1.87939	-3.48165	1.05065	-3.31381	0.000920351	0.152943	Lgals3		ENSMUSG00000024135	1.91714	3.25917	0.950843	3.42766	0.0006088	0.10547	Srbd1
ENSMUSG00000029416	11.4719	-3.08535	0.806316	-3.82647	0.000129994	0.0213744	Slc15a4		ENSMUSG00000027966	483.833	4.19996	0.820094	5.12132	3.03409e-07	4.60437e-05	Col11a1		ENSMUSG00000027966	98.7973	3.39091	0.917974	3.6939	0.000220837	0.0383597	Col11a1		ENSMUSG00000031849	0.856835	1.80953	0.54779	3.30333	0.000955424	0.155985	Comp		ENSMUSG00000026921	234.772	-0.647545	0.190134	-3.40574	0.00065985	0.10547	Egfl7
ENSMUSG00000068036	55.4235	-1.67346	0.441574	-3.78976	0.000150792	0.0242983	Afdn		ENSMUSG00000006732	8.71098	4.3851	0.860688	5.09487	3.48973e-07	5.11631e-05	Mettl1		ENSMUSG00000021281	210.707	-1.82702	0.496165	-3.68228	0.000231159	0.038971	Tnfaip2		ENSMUSG00000005087	1.01537	3.04252	0.931021	3.26794	0.00108333	0.172045	Cd44		ENSMUSG00000027569	5.32925	2.44376	0.716522	3.41059	0.00064822	0.10547	Mrgbp
ENSMUSG00000025558	2.69181	3.6781	0.973733	3.77732	0.000158523	0.0248101	Dock9		ENSMUSG00000025499	11.7015	5.57415	1.09363	5.0969	3.45257e-07	5.11631e-05	Hras		ENSMUSG00000025746	83.8846	-3.55794	0.967669	-3.67682	0.000236164	0.038971	Il6		ENSMUSG00000055370	11.4465	2.94749	0.902475	3.266	0.00109076	0.172045	Gm9968		ENSMUSG00000030170	1.32356	2.55278	0.743576	3.43311	0.00059669	0.10547	Wnt5b
ENSMUSG00000029165	2.46369	-3.86461	1.02453	-3.77209	0.000161889	0.0248101	Agbl5		ENSMUSG00000001946	9.53966	-5.83952	1.14721	-5.09021	3.57668e-07	5.15638e-05	Esam		ENSMUSG00000029312	18.4686	3.18364	0.865113	3.68003	0.000233207	0.038971	Klhl8		ENSMUSG00000026872	40.0536	-2.57037	0.792886	-3.24179	0.00118781	0.184229	Zeb2		ENSMUSG00000032869	8.52149	3.76577	1.11146	3.38813	0.00070371	0.10547	Psmf1
ENSMUSG00000034826	6.09417	-3.4287	0.909962	-3.76796	0.000164586	0.0248101	Nup54		ENSMUSG00000056501	262.384	-3.19409	0.628708	-5.0804	3.76635e-07	5.17126e-05	Cebpb		ENSMUSG00000002504	17.0893	3.04214	0.833186	3.65122	0.000261002	0.0423636	Slc9a3r2		ENSMUSG00000035506	19.7535	-3.17417	0.984594	-3.22383	0.00126486	0.189852	Slc12a8		ENSMUSG00000041654	8.34197	3.66249	1.07792	3.39774	0.00067945	0.10547	Slc39a11
ENSMUSG00000064368	37.1129	-1.2365	0.327837	-3.7717	0.000162136	0.0248101	mt-Nd6		ENSMUSG00000068631	5.09178	-3.91661	0.770314	-5.08443	3.68727e-07	5.17126e-05	Gm7676		ENSMUSG00000026051	190.046	3.1595	0.867555	3.64184	0.000270691	0.0432277	1500015O10Rik		ENSMUSG00000035713	1.36374	2.82016	0.874574	3.22461	0.00126145	0.189852	Usp35		ENSMUSG00000048100	2.97289	3.48779	1.01527	3.43533	0.00059183	0.10547	Taf13
ENSMUSG00000031626	88.0822	-1.50429	0.402038	-3.74167	0.0001828	0.0266946	Sorbs2		ENSMUSG00000106320	4.60359	4.95325	0.974725	5.08169	3.74083e-07	5.17126e-05	Gm42992		ENSMUSG00000030315	32.5578	2.03292	0.564619	3.60051	0.000317588	0.0499117	Vgll4		ENSMUSG00000022442	1.2811	2.96609	0.922131	3.21656	0.00129738	0.191641	Ttll1		ENSMUSG00000055172	3.35409	3.2608	0.959138	3.39972	0.00067456	0.10547	C1ra
ENSMUSG00000039232	2.37704	-1.7322	0.462602	-3.74448	0.000180771	0.0266946	Stx11		ENSMUSG00000026675	16.3185	5.55412	1.09619	5.06677	4.04632e-07	5.46885e-05	Hsd17b7		ENSMUSG00000042408	10.3432	-3.5299	0.983565	-3.58889	0.000332094	0.0513759	Zmym6		ENSMUSG00000020614	29.1461	-2.48995	0.779119	-3.19585	0.0013942	0.202725	Fam20a		ENSMUSG00000058706	12.3977	2.37185	0.698651	3.3949	0.00068654	0.10547	0610030E20Rik
ENSMUSG00000008398	12.8157	-2.8249	0.757676	-3.72837	0.000192721	0.0271159	Elk3		ENSMUSG00000018648	14.091	6.07916	1.20743	5.03479	4.78377e-07	6.3661e-05	Dusp14		ENSMUSG00000005533	70.2055	1.22357	0.342319	3.57436	0.00035108	0.0529026	Igf1r		ENSMUSG00000036980	7.52357	-3.49921	1.09976	-3.1818	0.00146364	0.209549	Taf6		ENSMUSG00000061607	8.70514	2.70734	0.795356	3.40393	0.00066423	0.10547	Mdc1
ENSMUSG00000030123	134.694	-1.02419	0.274437	-3.73195	0.000190004	0.0271159	Plxnd1		ENSMUSG00000027506	79.3706	-4.7317	0.946788	-4.99763	5.80385e-07	7.60656e-05	Tpd52		ENSMUSG00000083512	1.05541	2.27317	0.636173	3.5732	0.000352648	0.0529026	Gm12749		ENSMUSG00000028329	5.38049	-3.30414	1.04098	-3.17407	0.00150317	0.209576	Xpa		ENSMUSG00000051439	15.7023	4.05535	1.1986	3.3834	0.00071594	0.105677	Cd14
ENSMUSG00000054814	18.58	-2.42612	0.651099	-3.7262	0.00019439	0.0271159	Usp46		ENSMUSG00000099104	79.9897	-2.17549	0.437962	-4.9673	6.78926e-07	8.76524e-05	Gm17087		ENSMUSG00000023800	89.9054	1.5959	0.45104	3.53828	0.000402748	0.0595166	Tiam2		ENSMUSG00000042628	10.3192	2.50189	0.788502	3.17297	0.00150888	0.209576	Zfyve1		ENSMUSG00000062270	11.7344	-1.16326	0.344251	-3.3791	0.00072724	0.105743	Morf4l1
ENSMUSG00000022037	596.057	1.00178	0.269626	3.71545	0.000202844	0.0278791	Clu		ENSMUSG00000024042	75.3082	-3.49921	0.709643	-4.93095	8.183e-07	0.000104093	Sik1		ENSMUSG00000086043	1.59249	2.55273	0.723079	3.53036	0.000415002	0.0604255	Gm12473		ENSMUSG00000031502	293.644	1.17233	0.370625	3.16312	0.00156087	0.211791	Col4a1		ENSMUSG00000026571	12.2342	-2.60124	0.774423	-3.35893	0.00078244	0.112096	Dcaf6
ENSMUSG00000087363	8.19773	-3.38965	0.914545	-3.70638	0.000210243	0.0284772	Gm16347		ENSMUSG00000028664	10.4151	5.32942	1.08532	4.91047	9.08574e-07	0.000112274	Ephb2		ENSMUSG00000082301	9.63866	-0.855246	0.242532	-3.52632	0.00042138	0.0604649	Gm14032		ENSMUSG00000041515	8.11538	3.39083	1.07259	3.16136	0.00157034	0.211791	Irf8		ENSMUSG00000032352	4.2672	3.2682	0.97746	3.34356	0.0008271	0.116776	Lrrc1
ENSMUSG00000026875	2.55846	-3.86209	1.04674	-3.68964	0.000224568	0.029983	Traf1		ENSMUSG00000030551	6.9136	-5.18558	1.05545	-4.91314	8.96312e-07	0.000112274	Nr2f2		ENSMUSG00000027656	109.549	-2.64258	0.751383	-3.51695	0.000436539	0.0617454	Wisp2		ENSMUSG00000073643	15.2559	2.27323	0.722444	3.14659	0.00165188	0.216513	Wdfy1		ENSMUSG00000034158	78.8442	0.775383	0.232589	3.33371	0.00085697	0.119266	Lrrc58
ENSMUSG00000021282	50.8913	-1.57576	0.428186	-3.68008	0.000233164	0.030281	Eif5		ENSMUSG00000034432	30.2359	3.68962	0.754971	4.88711	1.02329e-06	0.000124669	Cops8		ENSMUSG00000020717	1.18107	2.56199	0.731002	3.50477	0.000457007	0.0619839	Pecam1		ENSMUSG00000097971	1246.26	-0.926198	0.294047	-3.14983	0.00163364	0.216513	Gm26917		ENSMUSG00000019359	2.08806	3.23052	0.971331	3.32587	0.00088145	0.120944	Gdpd2
ENSMUSG00000047878	10.6441	-4.09362	1.11338	-3.67674	0.000236231	0.030281	A4galt		ENSMUSG00000024065	11.3377	5.76244	1.17986	4.884	1.03953e-06	0.000124889	Ehd3		ENSMUSG00000024074	51.9662	2.04426	0.582356	3.51033	0.000447547	0.0619839	Crim1		ENSMUSG00000048218	15.6378	2.67539	0.853296	3.13536	0.00171643	0.221849	Amigo2		ENSMUSG00000031732	4.60099	3.1377	0.947282	3.31232	0.00092526	0.125193	Phlpp2
ENSMUSG00000068631	4.23836	0.821466	0.223441	3.67643	0.00023652	0.030281	Gm7676		ENSMUSG00000063430	8.92793	5.40843	1.11019	4.87162	1.10684e-06	0.000131153	Wscd2		ENSMUSG00000025504	16.4962	3.78371	1.07915	3.50618	0.000454582	0.0619839	Eps8l2		ENSMUSG00000037999	2.97291	-2.99125	0.958503	-3.12076	0.00180388	0.229958	Arap2		ENSMUSG00000038871	2.07954	-3.04873	0.923596	-3.30093	0.00096363	0.128599	Bpgm
ENSMUSG00000020027	16.7164	-1.97067	0.543233	-3.62767	0.000285991	0.0348356	Socs2		ENSMUSG00000052681	242.546	-2.48914	0.512068	-4.86096	1.16819e-06	0.000136552	Rap1b		ENSMUSG00000036916	5.9877	-2.98141	0.853083	-3.49487	0.000474296	0.0634595	Zfp280c		ENSMUSG00000040860	1.28944	-3.04094	0.97667	-3.11358	0.0018483	0.232436	Crocc		ENSMUSG00000064351	348.575	-0.458575	0.139632	-3.28418	0.00102281	0.134652	mt-Co1
ENSMUSG00000020140	40.5238	-2.88401	0.794092	-3.63184	0.000281412	0.0348356	Lgr5		ENSMUSG00000020334	10.3568	5.74356	1.18261	4.8567	1.19359e-06	0.00013766	Slc22a4		ENSMUSG00000047749	15.0487	2.71942	0.786974	3.45555	0.00054918	0.0724991	Zc3hav1l		ENSMUSG00000028282	12.8569	2.85753	0.926405	3.08454	0.0020387	0.234224	Casp8ap2		ENSMUSG00000038836	1.40199	-2.62659	0.802424	-3.27332	0.00106292	0.138066	Agbl3
ENSMUSG00000020674	2.65305	-3.80502	1.04809	-3.63044	0.000282935	0.0348356	Pxdn		ENSMUSG00000028700	8.94701	4.96656	1.02346	4.85273	1.21776e-06	0.000138601	Pomgnt1		ENSMUSG00000000938	18.2134	2.35182	0.686998	3.42333	0.000618593	0.0795414	Hoxa10		ENSMUSG00000039084	1.02059	2.46332	0.797128	3.09025	0.00199989	0.234224	Chad		ENSMUSG00000016918	1.32009	2.69011	0.823339	3.26731	0.00108574	0.139175	Sulf1
ENSMUSG00000052397	4.34809	-3.75225	1.0346	-3.62676	0.000287004	0.0348356	Ezr		ENSMUSG00000022555	170.625	-4.26686	0.880656	-4.84509	1.26555e-06	0.000142169	Dgat1		ENSMUSG00000021939	1173.02	-0.632156	0.184532	-3.42573	0.000613148	0.0795414	Ctsb		ENSMUSG00000039231	4.12684	-2.88306	0.931008	-3.09671	0.0019568	0.234224	Suv39h1		ENSMUSG00000025007	1.88979	3.17079	0.972224	3.26138	0.0011087	0.140272	Aldh18a1
ENSMUSG00000021134	165.264	-0.882461	0.244642	-3.60716	0.00030957	0.0361655	Srsf5		ENSMUSG00000046862	5.63636	5.24206	1.09632	4.78148	1.74006e-06	0.000192969	Pramef8		ENSMUSG00000092274	4393.38	1.01404	0.296672	3.41806	0.000630698	0.0800582	Neat1		ENSMUSG00000047635	5.4987	3.18547	1.02586	3.10517	0.00190172	0.234224	2810006K23Rik		ENSMUSG00000066877	5.61117	2.20146	0.676205	3.25561	0.00113149	0.14132	Nck2
ENSMUSG00000028248	180.44	-1.19225	0.330516	-3.60724	0.000309471	0.0361655	Pnisr		ENSMUSG00000018593	6210.39	2.16769	0.454241	4.77212	1.82293e-06	0.0001996	Sparc		ENSMUSG00000021091	106.75	-2.72609	0.801084	-3.403	0.000666496	0.0835314	Serpina3n		ENSMUSG00000066441	3.05648	3.02325	0.977087	3.09415	0.0019738	0.234224	Rdh11		ENSMUSG00000026558	1.18521	2.87277	0.887871	3.23557	0.00121399	0.149451	Uck2
ENSMUSG00000055067	20.1555	-2.16009	0.598308	-3.61033	0.000305809	0.0361655	Smyd3		ENSMUSG00000049690	9.90669	5.31999	1.11626	4.76591	1.88001e-06	0.000203276	Nckap5		ENSMUSG00000044006	271.82	3.25371	0.960453	3.38769	0.000704841	0.0872329	Cilp2		ENSMUSG00000070493	30.0396	0.73536	0.237781	3.09259	0.00198418	0.234224	Chchd2		ENSMUSG00000037103	4.80565	2.75379	0.851915	3.23246	0.00122727	0.149451	Dcaf15
ENSMUSG00000027981	53.719	-2.30519	0.640613	-3.59841	0.000320174	0.0369143	Rnpc3		ENSMUSG00000017132	67.1335	-3.93725	0.826776	-4.76218	1.91517e-06	0.000204522	Cyth1		ENSMUSG00000057637	48.4266	1.28488	0.379863	3.38248	0.000718338	0.0878057	Prdm2		ENSMUSG00000105452	7.43305	-0.951988	0.308315	-3.08771	0.00201703	0.234224	RP23-234F9.2		ENSMUSG00000035929	26.4185	-1.10629	0.342628	-3.22885	0.00124289	0.149485	H2-Q4
ENSMUSG00000029313	80.1931	-1.31112	0.364911	-3.59298	0.000326915	0.0369143	Aff1		ENSMUSG00000009030	5.66419	4.58504	0.965316	4.74978	2.03634e-06	0.000214809	Pdcl		ENSMUSG00000057531	63.7754	-1.4463	0.43183	-3.34923	0.000810353	0.0978452	Dtnbp1		ENSMUSG00000022533	227.848	-1.06649	0.346282	-3.07982	0.00207126	0.235063	Atp13a3		ENSMUSG00000019470	13.7757	-2.50579	0.781186	-3.20767	0.00133814	0.157063	Xab2
ENSMUSG00000040723	9.84565	-3.16974	0.882381	-3.59226	0.000327829	0.0369143	Rcsd1		ENSMUSG00000032000	35.6338	-4.78038	1.00789	-4.74295	2.10625e-06	0.000219507	Birc3		ENSMUSG00000048581	6.64261	-3.26362	0.988003	-3.30325	0.000955706	0.114005	E130311K13Rik		ENSMUSG00000015942	2.72009	2.95226	0.961676	3.06991	0.0021412	0.237215	Gtf2ird2		ENSMUSG00000025584	5.53503	2.52053	0.785438	3.20908	0.0013316	0.157063	Pde8a
ENSMUSG00000031633	117.168	1.07577	0.300861	3.57563	0.000349379	0.0387381	Slc25a4		ENSMUSG00000041559	1286.58	3.39992	0.722017	4.70893	2.49027e-06	0.000256438	Fmod		ENSMUSG00000016255	0.979945	-1.30999	0.398376	-3.28832	0.00100786	0.118796	Tubb1		ENSMUSG00000033767	9.18888	2.82739	0.920138	3.07279	0.00212066	0.237215	D930015E06Rik		ENSMUSG00000098557	36.6792	0.950994	0.297165	3.20022	0.00137321	0.15926	Kctd12
ENSMUSG00000037773	16.9446	-2.54594	0.713025	-3.57062	0.000356137	0.0387381	Pced1a		ENSMUSG00000071567	5.08996	5.01554	1.06672	4.70182	2.57858e-06	0.000262408			ENSMUSG00000034485	41.5403	1.93904	0.59086	3.28173	0.00103172	0.120177	Uaca		ENSMUSG00000028706	6.12138	-2.54494	0.831321	-3.06132	0.00220363	0.241258	Nsun4		ENSMUSG00000043183	2.68987	2.78667	0.872526	3.19379	0.00140416	0.160933	Simc1
ENSMUSG00000040037	20.4559	1.88127	0.527358	3.56735	0.000360605	0.0387381	Negr1		ENSMUSG00000018736	265.085	-2.86757	0.61063	-4.69608	2.65207e-06	0.000266749	Ndel1		ENSMUSG00000042476	2.65908	3.15149	0.962983	3.27264	0.00106549	0.121258	Abcb4		ENSMUSG00000029673	14.5197	1.70116	0.55813	3.04797	0.00230397	0.249311	Auts2		ENSMUSG00000105326	2.27538	3.26922	1.02557	3.18773	0.00143396	0.162438	RP24-230L5.3
ENSMUSG00000065037	95.1586	-0.784101	0.219794	-3.56744	0.00036049	0.0387381	Rn7sk		ENSMUSG00000019817	50.5146	3.52316	0.75381	4.6738	2.95673e-06	0.000293974	Plagl1		ENSMUSG00000058922	2.46475	1.22653	0.374476	3.27532	0.00105541	0.121258	Gm10052		ENSMUSG00000038212	27.895	1.75863	0.577851	3.04339	0.00233928	0.250222	Hiatl1		ENSMUSG00000015790	8.92971	-2.99304	0.944744	-3.1681	0.0015344	0.171481	Surf1
ENSMUSG00000001138	8.27353	2.65297	0.747591	3.54869	0.000387148	0.0403706	Cnnm3		ENSMUSG00000027411	8.25582	5.29571	1.1345	4.66787	3.04339e-06	0.000299151	Vps16		ENSMUSG00000029687	12.3705	2.22069	0.679385	3.26867	0.00108053	0.121572	Ezh2		ENSMUSG00000040339	6.93958	2.83739	0.934192	3.03726	0.00238736	0.251577	Fam102b		ENSMUSG00000039232	0.774182	-1.84841	0.583953	-3.16534	0.001549	0.171481	Stx11
ENSMUSG00000020422	395.958	-0.637251	0.179629	-3.5476	0.00038876	0.0403706	Tns3		ENSMUSG00000025776	159.591	3.71218	0.799187	4.64494	3.40175e-06	0.00033062	Crispld1		ENSMUSG00000083834	2.58112	1.73556	0.533335	3.25417	0.00113725	0.126516	Gm12577		ENSMUSG00000071644	9.36336	0.948804	0.312977	3.03155	0.00243304	0.251577	Eef1g		ENSMUSG00000020910	1.91766	2.20157	0.698236	3.15305	0.00161575	0.172419	Adprm
ENSMUSG00000029263	9.39224	3.23831	0.911624	3.55224	0.000381963	0.0403706	Pigg		ENSMUSG00000001521	6.20405	4.71186	1.02262	4.60761	4.07316e-06	0.00038682	Tulp3		ENSMUSG00000017754	120.12	-1.66584	0.514514	-3.23769	0.001205	0.131107	Pltp		ENSMUSG00000098178	46.5014	-0.83478	0.275061	-3.03489	0.00240621	0.251577	Yam1		ENSMUSG00000026837	0.963369	2.46721	0.783045	3.1508	0.00162827	0.172419	Col5a1
ENSMUSG00000001435	14.3622	-2.4546	0.693097	-3.54149	0.000397874	0.0408629	Col18a1		ENSMUSG00000014158	59.5107	4.42555	0.961391	4.60328	4.15887e-06	0.00038682	Trpv4		ENSMUSG00000040957	3.95292	3.00456	0.927662	3.23886	0.0012001	0.131107	Cables1		ENSMUSG00000011179	21.8813	1.75128	0.580401	3.01736	0.00254988	0.259707	Odc1		ENSMUSG00000031834	1.01007	2.69663	0.85429	3.15658	0.00159632	0.172419	Pik3r2
ENSMUSG00000006262	24.7606	-2.23867	0.635711	-3.52152	0.000429081	0.043589	Mob1b		ENSMUSG00000022500	293.128	-2.87316	0.623968	-4.60465	4.13151e-06	0.00038682	Litaf		ENSMUSG00000054252	9.47932	3.56367	1.11017	3.21001	0.00132731	0.141309	Fgfr3		ENSMUSG00000022526	0.93709	1.86719	0.620589	3.00874	0.0026233	0.259707	Zfp251		ENSMUSG00000034855	6.39746	2.98802	0.947822	3.15251	0.00161874	0.172419	Cxcl10
ENSMUSG00000035011	25.0637	-1.66821	0.474907	-3.51271	0.000443562	0.0445756	Zbtb7a		ENSMUSG00000031703	19.8628	3.1541	0.684273	4.60942	4.03794e-06	0.00038682	Itfg1		ENSMUSG00000071537	3.76517	2.90372	0.903786	3.21284	0.00131431	0.141309	Klrg2		ENSMUSG00000067235	0.895423	-2.07166	0.68799	-3.01118	0.0026023	0.259707	H2-Q10		ENSMUSG00000065037	15.3426	-0.627364	0.199485	-3.14492	0.0016613	0.174025	Rn7sk
ENSMUSG00000021699	27.6429	-2.28193	0.651436	-3.50292	0.000460181	0.0457537	Pde4d		ENSMUSG00000025161	121.234	-5.58844	1.22185	-4.57374	4.79092e-06	0.000440866	Slc16a3		ENSMUSG00000029373	0.996457	-1.90936	0.595959	-3.20384	0.00135609	0.142837	Pf4		ENSMUSG00000068329	4.01314	2.90932	0.966383	3.01052	0.00260801	0.259707	Htra2		ENSMUSG00000052957	0.477129	-1.76348	0.564461	-3.12419	0.00178295	0.18332	Gas1
ENSMUSG00000031980	298.951	1.22488	0.352624	3.47362	0.000513491	0.0499905	Agt		ENSMUSG00000024772	68.6773	-3.72308	0.814851	-4.56904	4.89968e-06	0.000441481	Ehd1		ENSMUSG00000090150	1.67513	3.25037	1.02053	3.185	0.00144756	0.150866	Acad11		ENSMUSG00000025153	11.7012	-2.45166	0.820458	-2.98816	0.00280662	0.272131	Fasn		ENSMUSG00000074793	13.7746	-1.90613	0.610272	-3.12341	0.00178766	0.18332	Hspa12b
ENSMUSG00000074622	47.2982	-2.33432	0.671938	-3.47401	0.000512742	0.0499905	Mafb		ENSMUSG00000026888	29.1636	5.59947	1.22501	4.57097	4.85466e-06	0.000441481	Grb14		ENSMUSG00000027329	3.66874	-3.01489	0.947969	-3.18037	0.00147085	0.151697	Spef1		ENSMUSG00000035575	6.71408	2.79357	0.934903	2.98809	0.00280728	0.272131	Utp6		ENSMUSG00000064343	1.13939	-1.83376	0.588504	-3.11596	0.00183348	0.18606	mt-Tq
ENSMUSG00000059013	11.7824	2.53717	0.731835	3.46686	0.000526571	0.0507354	Sh2d3c		ENSMUSG00000061024	5.86149	5.14156	1.12727	4.56106	5.08955e-06	0.000453862	Rrs1		ENSMUSG00000022010	270.698	1.26813	0.403111	3.14586	0.00165602	0.169033	Tsc22d1		ENSMUSG00000017144	3.87065	-3.45964	1.1602	-2.98193	0.0028644	0.274805	Rnd3		ENSMUSG00000097971	1825.11	-0.583325	0.187594	-3.10952	0.00187395	0.188206	Gm26917
ENSMUSG00000037071	16.7687	-2.68328	0.775057	-3.46204	0.000536106	0.051127	Scd1		ENSMUSG00000039137	7.66098	4.21859	0.926224	4.55461	5.24825e-06	0.000463238	Whrn		ENSMUSG00000019647	2.47982	3.00391	0.959579	3.13045	0.00174541	0.172813	Sema6a		ENSMUSG00000060519	25.4158	-2.0522	0.690014	-2.97414	0.00293808	0.278997	Tor3a		ENSMUSG00000028010	1.88749	-2.57425	0.829844	-3.10209	0.00192162	0.188328	Gar1
ENSMUSG00000025085	5.76258	-3.22235	0.932147	-3.45692	0.000546392	0.0515816	Ablim1		ENSMUSG00000022620	11.2653	4.03938	0.894457	4.51601	6.30152e-06	0.000545082	Arsa		ENSMUSG00000024077	24.079	2.06936	0.660944	3.13092	0.0017426	0.172813	Strn		ENSMUSG00000021846	9.7399	2.74373	0.923989	2.96944	0.00298343	0.280443	Peli2		ENSMUSG00000030768	2.40853	-1.97083	0.635098	-3.10319	0.00191447	0.188328	Disp1
ENSMUSG00000001025	21.4945	-1.63165	0.472456	-3.45354	0.000553281	0.0517097	S100a6		ENSMUSG00000026153	4.72386	4.36491	0.966427	4.51654	6.28573e-06	0.000545082	Fam135a		ENSMUSG00000034602	42.509	1.13402	0.362176	3.13114	0.00174131	0.172813	Mon2		ENSMUSG00000028961	12.7576	-2.1396	0.722916	-2.95967	0.00307965	0.286592	Pgd		ENSMUSG00000076258	78.5018	-0.418985	0.135143	-3.10031	0.00193315	0.188328	Gm23935
ENSMUSG00000049305	10.4098	2.80188	0.813338	3.44492	0.000571227	0.0524141	Ccdc71		ENSMUSG00000003810	19.6032	3.46064	0.767021	4.5118	6.42804e-06	0.00055052	Mast2		ENSMUSG00000032487	75.9845	-3.77991	1.21115	-3.12093	0.00180281	0.176729	Ptgs2		ENSMUSG00000032932	8.23788	-2.66946	0.904251	-2.95213	0.00315593	0.290783	Hspa13		ENSMUSG00000050379	1.48611	-2.47001	0.800493	-3.08561	0.00203135	0.193148	Sept6
ENSMUSG00000060636	3.30713	-1.96614	0.570799	-3.44454	0.000572035	0.0524141	Rpl35a		ENSMUSG00000033319	48.4322	-4.03881	0.897146	-4.50184	6.73685e-06	0.000571311	Fem1c		ENSMUSG00000020063	48.2481	1.31083	0.421407	3.1106	0.00186708	0.178232	Sirt1		ENSMUSG00000024165	9.61345	3.36417	1.14472	2.93885	0.00329428	0.291967	Hn1l		ENSMUSG00000026150	26.9445	1.90639	0.617474	3.08739	0.00201919	0.193148	Mff
ENSMUSG00000041997	16.0046	-1.99324	0.579198	-3.44138	0.000578749	0.0525144	Tlk1		ENSMUSG00000053641	147.66	-3.30546	0.736277	-4.48942	7.14161e-06	0.000599757	Dennd4a		ENSMUSG00000029838	13.0559	3.57377	1.15024	3.10697	0.00189014	0.178232	Ptn		ENSMUSG00000024197	12.0018	-2.66979	0.907551	-2.94175	0.00326366	0.291967	Plin3		ENSMUSG00000028243	2.80205	2.67752	0.868995	3.08116	0.00206194	0.193148	Ubxn2b
ENSMUSG00000021250	1471.78	-1.76929	0.516319	-3.42673	0.000610896	0.0543756	Fos		ENSMUSG00000029338	93.4676	-3.32973	0.743148	-4.48058	7.44415e-06	0.000618283	Antxr2		ENSMUSG00000040732	22.8656	2.88937	0.929815	3.10746	0.001887	0.178232	Erg		ENSMUSG00000027134	7.85037	-1.97303	0.669891	-2.9453	0.00322641	0.291967	Lpcat4		ENSMUSG00000061288	13.3475	-1.89246	0.613773	-3.08333	0.00204699	0.193148	Taok3
ENSMUSG00000033392	29.2056	-1.40388	0.409595	-3.42749	0.0006092	0.0543756	Clasp2		ENSMUSG00000046618	19.2951	-4.6554	1.03942	-4.47883	7.50516e-06	0.000618283	Olfml2a		ENSMUSG00000091313	0.935385	-1.42191	0.457468	-3.10821	0.00188225	0.178232	Fth-ps2		ENSMUSG00000032014	5.77828	3.12537	1.06167	2.94384	0.00324169	0.291967	Oaf		ENSMUSG00000022957	13.8802	2.05369	0.667304	3.0776	0.00208678	0.193613	Itsn1
ENSMUSG00000037408	15.7083	-1.97403	0.576768	-3.42257	0.000620323	0.0546938	Cnnm4		ENSMUSG00000087604	9.0569	-2.32817	0.520419	-4.47364	7.68997e-06	0.000627531	Cdrt4os1		ENSMUSG00000028467	8.1725	2.77832	0.895183	3.10364	0.00191158	0.178552	Gba2		ENSMUSG00000074024	4.19769	-3.09461	1.05861	-2.92327	0.00346373	0.30409	4632427E13Rik		ENSMUSG00000027358	10.968	2.476	0.812127	3.04878	0.00229774	0.209202	Bmp2
ENSMUSG00000026628	3.4484	-1.74596	0.510662	-3.41901	0.000628502	0.054897	Atf3		ENSMUSG00000060477	29.496	-5.0203	1.1237	-4.46767	7.9075e-06	0.000639251	Irak2		ENSMUSG00000027947	26.6919	-1.90332	0.614409	-3.09781	0.00194956	0.180398	Il6ra		ENSMUSG00000001542	4.76511	2.49833	0.859823	2.90563	0.00366513	0.318763	Ell2		ENSMUSG00000030036	6.86792	-2.27984	0.747221	-3.05109	0.00228011	0.209202	Mogs
ENSMUSG00000086782	3.01556	-3.12177	0.914573	-3.41336	0.000641673	0.0555285	E130102H24Rik		ENSMUSG00000029580	2493.48	-1.79973	0.404413	-4.45024	8.57734e-06	0.000680679	Actb		ENSMUSG00000009013	67.8386	0.596411	0.194128	3.07226	0.00212446	0.184511	Dynll1		ENSMUSG00000046873	5.5548	-2.60556	0.903087	-2.88517	0.00391204	0.337088	Mbtps2		ENSMUSG00000026781	3.32489	2.83026	0.931711	3.0377	0.0023839	0.213975	Acbd5
ENSMUSG00000070576	1.87773	-3.09242	0.908003	-3.40574	0.000659845	0.0562401	Mn1		ENSMUSG00000056966	10.7393	5.20097	1.16853	4.45086	8.55282e-06	0.000680679	Gjc3		ENSMUSG00000017929	15.2012	-1.62942	0.529409	-3.07781	0.00208531	0.184511	B4galt5		ENSMUSG00000000567	0.669801	2.38648	0.835976	2.85472	0.00430746	0.356144	Sox9		ENSMUSG00000071655	26.5774	1.62733	0.535939	3.03641	0.0023941	0.213975	Ubxn1
ENSMUSG00000086324	981.689	-0.576758	0.169392	-3.40488	0.000661932	0.0562401	Gm15564		ENSMUSG00000044026	6.53766	4.87972	1.10011	4.43564	9.17977e-06	0.000721864	Slc35g1		ENSMUSG00000023224	1860.06	-1.36416	0.442792	-3.08083	0.00206426	0.184511	Serping1		ENSMUSG00000003948	5.10032	2.7777	0.973704	2.85272	0.00433468	0.356144	Mmd		ENSMUSG00000052914	7.59225	3.53979	1.16906	3.02789	0.0024627	0.218105	Cyp2j6
ENSMUSG00000005087	6.10201	-2.10989	0.620258	-3.40163	0.000669841	0.0563994	Cd44		ENSMUSG00000029757	12.0169	4.82506	1.09182	4.41928	9.90303e-06	0.000771723	Dync1i1		ENSMUSG00000025393	354.38	0.497865	0.161792	3.07719	0.00208966	0.184511	Atp5b		ENSMUSG00000004952	3.42253	2.50471	0.874311	2.86478	0.00417295	0.356144	Rasa4		ENSMUSG00000058298	1.61766	2.55695	0.848956	3.01188	0.00259638	0.227873	Mcm9
ENSMUSG00000043702	21.6049	-2.87608	0.847005	-3.39558	0.000684821	0.0571459	Pde12		ENSMUSG00000022142	4.70643	4.3376	0.983066	4.41232	1.0227e-05	0.00078286	Nup155		ENSMUSG00000035310	6.47147	2.87862	0.936488	3.07385	0.00211315	0.184511	Lin54		ENSMUSG00000018593	936.484	0.949926	0.333122	2.85158	0.00435023	0.356144	Sparc		ENSMUSG00000020333	1.50897	-2.03064	0.676819	-3.00027	0.00269738	0.234624	Acsl6
ENSMUSG00000023224	1897.39	0.665443	0.196416	3.38793	0.000704219	0.0572315	Serping1		ENSMUSG00000022883	9.23107	4.63936	1.0513	4.41296	1.01966e-05	0.00078286	Robo1		ENSMUSG00000041164	38.0221	1.63174	0.531011	3.07289	0.00211996	0.184511	Zmiz2		ENSMUSG00000036565	12.863	2.05376	0.72045	2.85066	0.00436282	0.356144	Ttyh3		ENSMUSG00000036030	2.1765	-1.49364	0.500703	-2.98309	0.00285357	0.246013	Prtg
ENSMUSG00000024750	60.9579	-1.6126	0.475651	-3.3903	0.000698164	0.0572315	Zfand5		ENSMUSG00000021061	6.01507	-5.11063	1.16032	-4.4045	1.06028e-05	0.00080451	Sptb		ENSMUSG00000090247	7.35664	-1.07463	0.349534	-3.07447	0.0021088	0.184511	Bloc1s1		ENSMUSG00000078786	2.04169	2.72147	0.951196	2.8611	0.00422174	0.356144	BC024978		ENSMUSG00000028832	0.749863	2.00489	0.673461	2.977	0.00291082	0.248259	Stmn1
ENSMUSG00000028410	67.6736	-1.4463	0.426888	-3.388	0.00070404	0.0572315	Dnaja1		ENSMUSG00000042677	49.3067	-4.65437	1.05778	-4.40011	1.08195e-05	0.000813812	Zc3h12a		ENSMUSG00000023942	194.389	1.17489	0.383286	3.06531	0.00217446	0.185598	Slc29a1		ENSMUSG00000071757	7.4739	-2.47324	0.868794	-2.84675	0.00441687	0.357421	Zhx2		ENSMUSG00000081344	4.04746	0.686795	0.230861	2.97493	0.00293058	0.248259	Gm14303
ENSMUSG00000027966	3.02752	2.50676	0.742844	3.37454	0.000739396	0.0590632	Col11a1		ENSMUSG00000048126	430.855	3.0303	0.689511	4.39485	1.10849e-05	0.000826591	Col6a3		ENSMUSG00000037552	48.2218	2.05509	0.669954	3.06751	0.00215848	0.185598	Plekhg2		ENSMUSG00000029094	61.0758	1.31652	0.465513	2.8281	0.00468251	0.37244	Afap1		ENSMUSG00000024304	2.53494	-2.86299	0.967364	-2.95958	0.00308056	0.256503	Cdh2
ENSMUSG00000038608	62.4178	-1.76687	0.523227	-3.37687	0.00073315	0.0590632	Dock10		ENSMUSG00000028517	74.3641	-2.93577	0.671101	-4.37456	1.21677e-05	0.00089958	Plpp3		ENSMUSG00000090958	15.7717	-2.95448	0.966896	-3.05563	0.00224585	0.190053	Lrrc32		ENSMUSG00000058745	0.863341	-2.33722	0.825658	-2.83074	0.00464409	0.37244	Gm9174		ENSMUSG00000039208	7.57234	2.55377	0.862816	2.9598	0.00307836	0.256503	Metrnl
ENSMUSG00000009741	31.9279	-1.4228	0.422775	-3.36539	0.000764367	0.0597374	Ubp1		ENSMUSG00000042988	7.48496	5.30693	1.21821	4.35634	1.32258e-05	0.000969518	Notum		ENSMUSG00000018537	3.26917	2.3124	0.758654	3.04803	0.00230344	0.190196	Pcgf2		ENSMUSG00000031778	71.0413	-1.37964	0.492875	-2.79917	0.00512336	0.400655	Cx3cl1		ENSMUSG00000021548	5.45259	2.37973	0.807396	2.94741	0.00320443	0.264556	Ccnh
ENSMUSG00000032175	27.2752	-2.11027	0.626636	-3.36763	0.000758185	0.0597374	Tyk2		ENSMUSG00000026202	31.6916	-4.53878	1.04254	-4.35357	1.33939e-05	0.000973592	Tuba4a		ENSMUSG00000039145	79.079	1.22709	0.402615	3.04781	0.00230517	0.190196	Camk1d		ENSMUSG00000035199	52.4471	-0.939976	0.335696	-2.80008	0.00510895	0.400655	Arl6ip5		ENSMUSG00000021223	34.4039	1.64712	0.56028	2.93982	0.00328404	0.264952	Papln
ENSMUSG00000103733	2.98367	-2.71876	0.808088	-3.36443	0.000767011	0.0597374	Gm6162		ENSMUSG00000042854	2.5513	-3.64093	0.836663	-4.35173	1.3507e-05	0.000973627	Trp53rkb		ENSMUSG00000097366	0.642524	-1.77094	0.580905	-3.04859	0.00229919	0.190196	Gm8177		ENSMUSG00000037795	6.23476	2.39478	0.865472	2.76702	0.00565706	0.437369	N4bp2		ENSMUSG00000043190	1.40218	2.21969	0.754136	2.94335	0.00324681	0.264952	Rfesd
ENSMUSG00000022246	105.301	-1.06883	0.318321	-3.35772	0.00078588	0.0603225	Rai14		ENSMUSG00000035181	12.731	3.76831	0.873897	4.31208	1.61726e-05	0.0011504	Heatr5a		ENSMUSG00000030849	45.541	2.37218	0.780313	3.04003	0.00236554	0.193563	Fgfr2		ENSMUSG00000042632	4.05951	-2.71774	0.982796	-2.76531	0.00568683	0.437369	Pla2g6		ENSMUSG00000058006	18.147	1.90719	0.648887	2.93918	0.00329083	0.264952	Mdn1
ENSMUSG00000027661	7.23424	-2.82893	0.842653	-3.35717	0.000787433	0.0603225	Slc2a10		ENSMUSG00000091313	2.32241	-3.8261	0.887445	-4.31136	1.62253e-05	0.0011504	Fth-ps2		ENSMUSG00000028195	570.081	1.36005	0.451804	3.01027	0.00261015	0.211829	Cyr61		ENSMUSG00000007670	10.2652	1.52581	0.5542	2.75318	0.00590194	0.44761	Khsrp		ENSMUSG00000028681	1.10245	-2.45537	0.837268	-2.93259	0.00336143	0.266723	Ptch2
ENSMUSG00000060675	8.12223	-2.76394	0.828967	-3.33419	0.000855475	0.0650022	Pla2g16		ENSMUSG00000027508	17.5075	-4.84106	1.1328	-4.27355	1.92386e-05	0.00135296	Pag1		ENSMUSG00000020810	101.643	-1.60304	0.533703	-3.00362	0.00266788	0.214753	Cygb		ENSMUSG00000028476	4.62279	2.92613	1.06415	2.74974	0.00596429	0.44761	Reck		ENSMUSG00000042320	0.754639	-1.54318	0.526771	-2.92951	0.00339496	0.266723	Prox2
ENSMUSG00000106106	21567.2	-0.469101	0.140908	-3.32913	0.000871191	0.0656625	CT010467.1		ENSMUSG00000028541	11.2766	4.45411	1.04309	4.27011	1.95375e-05	0.0013629	B4galt2		ENSMUSG00000005087	315.944	-0.983081	0.329741	-2.98138	0.00286957	0.227293	Cd44		ENSMUSG00000045409	12.0782	-2.51916	0.915918	-2.75042	0.00595197	0.44761	Trim39		ENSMUSG00000058558	1.57143	1.28789	0.43951	2.93029	0.00338643	0.266723	Rpl5
ENSMUSG00000020424	4.30616	-3.23636	0.976567	-3.31401	0.000919671	0.068762	Gatsl3		ENSMUSG00000038936	3.76888	4.50245	1.06205	4.2394	2.24121e-05	0.00155092	Sccpdh		ENSMUSG00000098470	1.40098	-1.52741	0.512244	-2.9818	0.00286562	0.227293	C1rb		ENSMUSG00000026944	10.8272	2.21369	0.806605	2.74445	0.00606116	0.449219	Abca2		ENSMUSG00000054770	2.65131	-2.39356	0.818728	-2.92352	0.00346102	0.269738	Kctd18
ENSMUSG00000089706	27.1156	-2.25112	0.680032	-3.31032	0.000931904	0.0691236	B230216N24Rik		ENSMUSG00000034930	5.40307	4.73446	1.1175	4.23664	2.2689e-05	0.00155762	Rtkn		ENSMUSG00000085925	15.0055	3.11232	1.04574	2.97618	0.00291866	0.229346	Rtl1		ENSMUSG00000063632	1.15099	2.4737	0.902572	2.74072	0.00613054	0.449219	Sox11		ENSMUSG00000027677	25.0443	-1.95251	0.671253	-2.90875	0.00362876	0.280567	Ttc14
ENSMUSG00000039840	57.6377	-1.66005	0.501876	-3.3077	0.000940649	0.0692228	Epg5		ENSMUSG00000042254	36.0102	3.04842	0.720385	4.23166	2.31977e-05	0.00158	Cilp		ENSMUSG00000026036	17.4604	3.14333	1.05718	2.97333	0.0029459	0.229664	Nif3l1		ENSMUSG00000101449	2.6911	1.24836	0.455383	2.74135	0.00611872	0.449219	Gm17791		ENSMUSG00000066406	18.5525	-1.67572	0.577703	-2.90065	0.00372388	0.283422	Akap13
ENSMUSG00000023886	32.7881	-2.30044	0.699715	-3.28768	0.00101017	0.0737579	Smoc2		ENSMUSG00000024511	4.88665	4.56652	1.08023	4.22736	2.36445e-05	0.00159785	Rab27b		ENSMUSG00000029910	3.98227	1.99289	0.67155	2.9676	0.00300134	0.230359	Mad2l1		ENSMUSG00000019997	8.76583	-2.36476	0.864736	-2.73467	0.00624433	0.450463	Ctgf		ENSMUSG00000068117	0.720732	-1.59334	0.549137	-2.90154	0.0037133	0.283422	Mei1
ENSMUSG00000037300	4.77669	-3.17459	0.96698	-3.28299	0.00102711	0.0738413	Ttc13		ENSMUSG00000097162	1.1071	-3.27842	0.776097	-4.22424	2.39744e-05	0.00160758	2310010J17Rik		ENSMUSG00000074971	114.184	2.71333	0.913662	2.96973	0.00298063	0.230359	Fibin		ENSMUSG00000079017	8.86674	2.90064	1.06023	2.73587	0.00622162	0.450463	Ifi27l2a		ENSMUSG00000022960	1.44218	-2.23249	0.775562	-2.87854	0.00399515	0.296286	Donson
ENSMUSG00000038301	7.1025	-2.87504	0.875214	-3.28496	0.00101998	0.0738413	Snx10		ENSMUSG00000045045	5.16048	4.53266	1.07519	4.21568	2.49029e-05	0.00164435	Lrfn4		ENSMUSG00000014158	24.455	3.36326	1.1343	2.96506	0.00302629	0.230487	Trpv4		ENSMUSG00000027803	163.473	0.856358	0.314182	2.72567	0.00641702	0.45936	Wwtr1		ENSMUSG00000027368	1.92518	2.60293	0.90405	2.87919	0.00398703	0.296286	Dusp2
ENSMUSG00000021770	35.0262	-1.72306	0.528962	-3.25744	0.0011242	0.0797643	Samd8		ENSMUSG00000045672	173.346	3.29762	0.782222	4.21571	2.48991e-05	0.00164435	Col27a1		ENSMUSG00000015846	45.3541	1.40886	0.476449	2.95701	0.00310637	0.233001	Rxra		ENSMUSG00000085172	6.15132	1.67982	0.617037	2.72239	0.00648111	0.460406	Gm6542		ENSMUSG00000037754	11.4488	1.84101	0.640486	2.8744	0.00404796	0.296286	Ppp1r16b
ENSMUSG00000037876	113.855	-1.14437	0.351374	-3.25685	0.00112657	0.0797643	Jmjd1c		ENSMUSG00000027570	759.875	4.29099	1.02178	4.19952	2.67479e-05	0.0017528	Col9a3		ENSMUSG00000029649	37.6947	1.14887	0.388409	2.95789	0.00309755	0.233001	Pomp		ENSMUSG00000007029	14.012	2.13335	0.790529	2.69864	0.00696232	0.4697	Vars		ENSMUSG00000041975	1.8115	-2.64303	0.920189	-2.87227	0.00407537	0.296286	Mettl8
ENSMUSG00000031502	135.658	1.06718	0.329779	3.23605	0.00121195	0.0851642	Col4a1		ENSMUSG00000047281	8.33262	5.3072	1.2651	4.19509	2.72765e-05	0.001774	Sfn		ENSMUSG00000032420	149.17	2.04701	0.69478	2.94627	0.00321636	0.239438	Nt5e		ENSMUSG00000007817	86.0937	0.891737	0.329258	2.70832	0.00676247	0.4697	Zmiz1		ENSMUSG00000042644	5.15495	-1.49635	0.51939	-2.88098	0.00396442	0.296286	Itpr3
ENSMUSG00000019278	435.772	0.901441	0.278923	3.23186	0.00122987	0.0857787	Dpep1		ENSMUSG00000028843	66.9129	-2.93034	0.698843	-4.19313	2.75137e-05	0.00177607	Sh3bgrl3		ENSMUSG00000029718	675.028	-0.693761	0.236037	-2.93921	0.00329052	0.24313	Pcolce		ENSMUSG00000009555	36.598	-1.29651	0.481192	-2.69436	0.00705238	0.4697	Cdk9		ENSMUSG00000073867	63.9634	-0.506662	0.176224	-2.8751	0.00403904	0.296286	AA474408
ENSMUSG00000033149	55.0171	-1.38975	0.430554	-3.22781	0.00124741	0.0863581	Phldb2		ENSMUSG00000022676	25.4604	4.15893	0.996922	4.17177	3.02239e-05	0.00193628	Snai2		ENSMUSG00000015932	433	0.677888	0.230964	2.93504	0.0033351	0.243748	Dstn		ENSMUSG00000023353	23.5158	1.42911	0.532853	2.68199	0.00731856	0.4697	Agap3		ENSMUSG00000000126	0.601128	-1.77743	0.619685	-2.86828	0.00412715	0.297828	Wnt9a
ENSMUSG00000037993	5.12118	-2.68422	0.832173	-3.22555	0.0012573	0.0864021	Dhx38		ENSMUSG00000075705	10.1469	-4.65288	1.11576	-4.17013	3.04432e-05	0.00193628	Msrb1		ENSMUSG00000025200	4.86771	3.05076	1.03997	2.93351	0.00335156	0.243748	Cwf19l1		ENSMUSG00000027330	13.3172	1.96815	0.733226	2.68424	0.00726953	0.4697	Cdc25b		ENSMUSG00000004815	1.8171	2.87033	1.00319	2.86121	0.00422022	0.300469	Dgkq
ENSMUSG00000032289	95.5685	-1.35416	0.421551	-3.21232	0.00131669	0.0891724	Thsd4		ENSMUSG00000094594	8.79889	-4.7693	1.14463	-4.16668	3.09069e-05	0.00195142	Tpd52-ps		ENSMUSG00000055172	74.9766	-1.46651	0.500636	-2.92929	0.00339736	0.243748	C1ra		ENSMUSG00000028884	8.68858	2.65431	0.981657	2.70391	0.00685284	0.4697	Rpa2		ENSMUSG00000039316	6.79601	2.52302	0.882632	2.85852	0.00425629	0.300469	Rftn1
ENSMUSG00000064337	618.521	-0.610962	0.190164	-3.21281	0.00131442	0.0891724	mt-Rnr1		ENSMUSG00000026094	66.533	-3.8338	0.921415	-4.16078	3.17166e-05	0.00197682	Stk17b		ENSMUSG00000062825	6.55273	0.984487	0.335826	2.93154	0.0033729	0.243748	Actg1		ENSMUSG00000030123	186.095	0.70211	0.260336	2.69694	0.00699798	0.4697	Plxnd1		ENSMUSG00000101630	0.674105	-1.4212	0.49679	-2.86076	0.00422626	0.300469	Gm29261
ENSMUSG00000020363	6.60499	-2.27882	0.711014	-3.20503	0.00135049	0.0905247	Gfpt2		ENSMUSG00000043903	6.34889	4.81597	1.15792	4.15917	3.19412e-05	0.00197682	Zfp469		ENSMUSG00000020381	5.07037	2.15791	0.737589	2.92563	0.00343761	0.244862	Mrnip		ENSMUSG00000030315	37.4533	1.18586	0.439133	2.70045	0.00692462	0.4697	Vgll4		ENSMUSG00000028212	1.66857	1.59771	0.561154	2.84719	0.00441077	0.300488	Ccne2
ENSMUSG00000020738	3.89387	-2.18248	0.681205	-3.20385	0.00135603	0.0905247	Sumo2		ENSMUSG00000087235	5.07094	-1.92108	0.461934	-4.15878	3.19948e-05	0.00197682	Gm4750		ENSMUSG00000041488	13.4174	-2.19784	0.754392	-2.91339	0.0035753	0.252531	Stx3		ENSMUSG00000031365	13.4958	-2.6949	0.99897	-2.69768	0.00698244	0.4697	Zfp275		ENSMUSG00000030647	47.1167	0.751267	0.263475	2.85138	0.00435293	0.300488	Ndufc2
ENSMUSG00000032193	18.5282	-2.77727	0.871283	-3.18756	0.00143478	0.0951022	Ldlr		ENSMUSG00000048965	16.0616	-2.00404	0.482401	-4.1543	3.26291e-05	0.00200171	Mrgpre		ENSMUSG00000046731	46.9015	-2.0227	0.694714	-2.91156	0.00359629	0.252531	Kctd11		ENSMUSG00000060470	4.41825	2.84821	1.06122	2.6839	0.00727695	0.4697	Adgrg3		ENSMUSG00000032939	8.73284	2.13505	0.74975	2.84768	0.0044039	0.300488	Nup93
ENSMUSG00000086859	17.1246	-2.35305	0.741083	-3.17514	0.00149762	0.0985686	Snhg20		ENSMUSG00000033295	51.9258	3.31269	0.799289	4.14454	3.40497e-05	0.00207415	Ptprf		ENSMUSG00000036533	41.663	2.01642	0.693888	2.90598	0.00366106	0.255269	Cdc42ep3		ENSMUSG00000060550	36.4976	-1.25919	0.468379	-2.6884	0.00717956	0.4697	H2-Q7		ENSMUSG00000035545	75.4291	-1.07521	0.377489	-2.84832	0.00439508	0.300488	Leng8
ENSMUSG00000022053	5.30685	3.15901	0.996759	3.16928	0.00152815	0.0998113	Ebf2		ENSMUSG00000012535	12.9068	-3.38102	0.816308	-4.14185	3.44523e-05	0.002084	Tnpo3		ENSMUSG00000020718	21.5652	1.94958	0.673656	2.89403	0.00380328	0.261502	Polg2		ENSMUSG00000063268	34.1037	-1.90617	0.71031	-2.68357	0.00728399	0.4697	Parp10		ENSMUSG00000097601	0.919821	-2.26421	0.793656	-2.85289	0.00433238	0.300488	Gm26660
ENSMUSG00000071984	41.8027	-2.67547	0.844678	-3.16744	0.00153786	0.0998113	Fndc1		ENSMUSG00000019362	133.449	-2.40054	0.580031	-4.13864	3.4937e-05	0.00209865	D8Ertd738e		ENSMUSG00000040102	10.5753	2.55795	0.883386	2.89562	0.00378409	0.261502	Klhl42		ENSMUSG00000073867	61.2817	-0.596935	0.220096	-2.71215	0.00668481	0.4697	AA474408		ENSMUSG00000005102	10.5729	-2.11704	0.74989	-2.82314	0.00475563	0.301106	Eif2ak4
ENSMUSG00000090877	5.63156	-2.75514	0.870819	-3.16385	0.00155697	0.100355	Hspa1b		ENSMUSG00000030159	4.74029	-4.63714	1.12317	-4.12862	3.6495e-05	0.00217711	Clec1b		ENSMUSG00000038859	10.6545	2.5152	0.870449	2.88954	0.00385809	0.263441	Baiap2l1		ENSMUSG00000092341	2948.15	0.326851	0.121601	2.6879	0.00719037	0.4697	Malat1		ENSMUSG00000018593	898.251	0.417135	0.147641	2.82533	0.00472318	0.301106	Sparc
ENSMUSG00000024754	77.3773	-1.46194	0.463444	-3.15451	0.00160769	0.102914	Tmem2		ENSMUSG00000043415	4.84987	4.77427	1.15889	4.11969	3.79385e-05	0.00224773	Otud1		ENSMUSG00000030747	13.7515	2.34719	0.817922	2.8697	0.00410859	0.278049	Dgat2		ENSMUSG00000003452	3.54515	-2.93111	1.09777	-2.67006	0.00758383	0.472963	Bicd1		ENSMUSG00000023827	15.1745	-2.50645	0.888136	-2.82215	0.00477028	0.301106	Agpat4
ENSMUSG00000021901	12.0249	-2.49004	0.790351	-3.15055	0.00162963	0.103609	Bap1		ENSMUSG00000030607	642.581	3.4253	0.834122	4.10647	4.01753e-05	0.00236406	Acan		ENSMUSG00000052085	15.4645	2.17542	0.758463	2.8682	0.00412818	0.278049	Dock8		ENSMUSG00000004996	1.84265	-2.91894	1.1038	-2.64444	0.00818257	0.472963	Mri1		ENSMUSG00000026360	19.8301	2.64413	0.941371	2.80881	0.00497254	0.301106	Rgs2
ENSMUSG00000027751	44.7077	-1.52659	0.485915	-3.14168	0.00167983	0.106079	Supt20		ENSMUSG00000006519	72.5051	-2.67397	0.652965	-4.09512	4.21952e-05	0.00245145	Cyba		ENSMUSG00000001119	809.503	0.766449	0.268366	2.85599	0.00429035	0.285093	Col6a1		ENSMUSG00000009894	6.29297	-3.03912	1.14714	-2.6493	0.00806595	0.472963	Snap47		ENSMUSG00000026473	43.477	0.973346	0.344525	2.82518	0.0047254	0.301106	Glul
ENSMUSG00000037416	36.5483	-1.33743	0.426682	-3.13448	0.00172157	0.106555	Dmxl1		ENSMUSG00000031827	43.0827	-4.02619	0.983209	-4.09494	4.22272e-05	0.00245145	Cotl1		ENSMUSG00000079018	318.767	-1.16707	0.408441	-2.85738	0.00427155	0.285093	Ly6c1		ENSMUSG00000022261	2.42199	-2.87987	1.08385	-2.65707	0.00788239	0.472963	Sdc2		ENSMUSG00000028063	17.3197	-1.84	0.653167	-2.81704	0.00484681	0.301106	Lmna
ENSMUSG00000041408	30.3682	-1.60873	0.512841	-3.13691	0.00170741	0.106555	Wapl		ENSMUSG00000025470	8.82195	4.64167	1.13773	4.07976	4.50827e-05	0.00259977	Zfp511		ENSMUSG00000022012	6.02686	2.73589	0.960808	2.84749	0.00440652	0.287179	Enox1		ENSMUSG00000024325	2.65401	-2.60683	0.982885	-2.65222	0.00799646	0.472963	Ring1		ENSMUSG00000028234	33.8141	0.554497	0.196205	2.82611	0.00471171	0.301106	Rps20
ENSMUSG00000073405	1.90552	-1.49075	0.475426	-3.13562	0.00171493	0.106555	H2-T-ps		ENSMUSG00000021103	6.3563	3.86942	0.95039	4.0714	4.67309e-05	0.00267697	Mnat1		ENSMUSG00000031380	11.1064	-2.94886	1.03525	-2.84846	0.00439314	0.287179	Vegfd		ENSMUSG00000025887	15.5365	-2.16531	0.815006	-2.65681	0.0078885	0.472963	Casp12		ENSMUSG00000028268	6.2683	3.30557	1.16997	2.82535	0.00472289	0.301106	Gbp3
ENSMUSG00000012609	17.2958	-1.97613	0.634407	-3.11493	0.00183992	0.113131	Ttll5		ENSMUSG00000002257	9.66808	-4.72228	1.16443	-4.05545	5.00374e-05	0.00283545	Def6		ENSMUSG00000033538	14.0695	-2.20248	0.773525	-2.84733	0.00440876	0.287179	Casp4		ENSMUSG00000026879	13.038	-1.26593	0.476223	-2.65827	0.00785421	0.472963	Gsn		ENSMUSG00000029306	25.2853	2.75127	0.975317	2.8209	0.0047889	0.301106	Ibsp
ENSMUSG00000105733	4.07609	-3.09617	0.994776	-3.11243	0.00185551	0.113344	Gm42973		ENSMUSG00000101939	1.65101	2.747	0.677449	4.05491	5.01531e-05	0.00283545	Gm28438		ENSMUSG00000031839	63.183	0.843882	0.29694	2.84193	0.00448419	0.290183	Hsbp1		ENSMUSG00000027650	7.21451	-3.04543	1.14782	-2.65324	0.00797237	0.472963	Tti1		ENSMUSG00000030852	1.2824	-1.78445	0.63057	-2.82991	0.00465613	0.301106	Tacc2
ENSMUSG00000040565	37.4418	-1.71982	0.553278	-3.10842	0.00188088	0.114148	Btaf1		ENSMUSG00000006014	321.148	3.10351	0.77396	4.00991	6.07423e-05	0.00341182	Prg4		ENSMUSG00000000567	141.578	2.0095	0.709079	2.83396	0.00459752	0.295036	Sox9		ENSMUSG00000028848	4.07125	2.74484	1.03723	2.64631	0.00813752	0.472963	Gpn2		ENSMUSG00000033703	1.51059	2.48715	0.883649	2.81463	0.00488328	0.301106	Fuk
ENSMUSG00000060126	16.7952	-1.19231	0.3843	-3.10255	0.00191858	0.115684	Tpt1		ENSMUSG00000029465	64.2428	-3.4	0.850001	-4	6.33426e-05	0.00353493	Arpc3		ENSMUSG00000037573	150.872	0.938637	0.33151	2.8314	0.00463449	0.295036	Tob1		ENSMUSG00000030788	6.17792	-2.08128	0.785352	-2.65013	0.00804613	0.472963	Rnf141		ENSMUSG00000034175	0.995312	-2.31121	0.815957	-2.83252	0.00461831	0.301106	Rhbdd3
ENSMUSG00000026743	33.6948	-1.17886	0.380791	-3.09583	0.00196266	0.117583	Mllt10		ENSMUSG00000027287	63.4417	-3.00682	0.753336	-3.99134	6.5701e-05	0.00364304	Snap23		ENSMUSG00000060743	15.3047	0.597989	0.211271	2.83043	0.00464857	0.295036	H3f3a		ENSMUSG00000041592	1.24603	-2.78603	1.04895	-2.65601	0.00790711	0.472963	Sdk2		ENSMUSG00000035337	2.52892	-2.46858	0.878945	-2.80857	0.00497619	0.301106	Uchl4
ENSMUSG00000031765	44.0195	-1.53946	0.49856	-3.08782	0.00201633	0.120029	Mt1		ENSMUSG00000033039	20.3657	3.83165	0.962203	3.98216	6.82922e-05	0.00376259	Micall1		ENSMUSG00000047767	15.4454	2.10853	0.746708	2.82376	0.00474637	0.299324	Atg16l2		ENSMUSG00000051339	106.109	0.839953	0.316443	2.65436	0.00794593	0.472963	2900026A02Rik		ENSMUSG00000041961	0.960253	2.30405	0.820254	2.80895	0.00497032	0.301106	Znrf3
ENSMUSG00000019997	238.446	-1.46488	0.475079	-3.08346	0.0020461	0.121031	Ctgf		ENSMUSG00000031600	8.84064	3.74953	0.945734	3.96467	7.34968e-05	0.00402372	Vps37a		ENSMUSG00000030218	599.51	1.49699	0.531681	2.81559	0.00486878	0.30407	Mgp		ENSMUSG00000056501	25.2066	1.36973	0.514272	2.66344	0.00773473	0.472963	Cebpb		ENSMUSG00000054874	28.2831	-1.26976	0.449506	-2.82478	0.00473126	0.301106	Pcnxl3
ENSMUSG00000021508	540.478	-0.673638	0.218834	-3.0783	0.00208186	0.122371	Cxcl14		ENSMUSG00000060802	287.455	-1.74011	0.43983	-3.95632	7.61138e-05	0.00414078	B2m		ENSMUSG00000083465	9.93733	1.00076	0.355554	2.81465	0.00488305	0.30407	Gm11652		ENSMUSG00000061130	8.89502	1.52503	0.574395	2.65502	0.00793047	0.472963	Ppm1b		ENSMUSG00000071669	13.882	-2.02978	0.719671	-2.82042	0.00479603	0.301106	Snx29
ENSMUSG00000031722	1865.71	0.868057	0.28329	3.0642	0.00218256	0.127489	Hp		ENSMUSG00000097290	10.4368	-4.83907	1.22536	-3.94912	7.84406e-05	0.0042407	1300002E11Rik		ENSMUSG00000020473	437.468	-1.13581	0.404879	-2.80529	0.00502708	0.304829	Aebp1		ENSMUSG00000072621	1.06207	-1.96271	0.733209	-2.67688	0.0074312	0.472963	Slfn10-ps		ENSMUSG00000085465	0.597162	-1.49744	0.532504	-2.81206	0.00492246	0.301106	Gm15347
ENSMUSG00000021948	29.8292	-1.81996	0.595056	-3.05847	0.00222467	0.129142	Prkcd		ENSMUSG00000039497	18.7059	3.33801	0.846258	3.94444	7.99876e-05	0.00427094	Dse		ENSMUSG00000021876	485.51	-0.797267	0.283753	-2.80972	0.00495843	0.304829	Rnase4		ENSMUSG00000075279	3.77727	1.66085	0.62768	2.64602	0.00814454	0.472963	Mrpl23-ps1		ENSMUSG00000103037	5.13944	-3.17657	1.12544	-2.82252	0.00476482	0.301106	Pcdhgb1
ENSMUSG00000020262	106.951	-1.1562	0.379589	-3.04593	0.00231962	0.133042	Adarb1		ENSMUSG00000073411	672.047	-1.81749	0.460757	-3.94458	7.99388e-05	0.00427094	H2-D1		ENSMUSG00000022584	1.82711	-1.15741	0.412514	-2.80576	0.00501981	0.304829	Ly6c2		ENSMUSG00000002107	0.798868	-2.36729	0.907284	-2.60921	0.00907524	0.47498	Celf2		ENSMUSG00000000184	12.8395	2.4113	0.859767	2.8046	0.00503789	0.301275	Ccnd2
ENSMUSG00000020716	93.5449	-1.02689	0.33738	-3.04373	0.00233669	0.133042	Nf1		ENSMUSG00000033253	15.628	3.5321	0.895952	3.94228	8.07091e-05	0.00428303	Szt2		ENSMUSG00000027878	193.658	0.774005	0.275943	2.80495	0.00503246	0.304829	Notch2		ENSMUSG00000003665	3.77095	-1.95335	0.752398	-2.59617	0.00942701	0.47498	Has1		ENSMUSG00000043602	1.20188	2.12037	0.756443	2.80308	0.00506178	0.301275	Zfp3
ENSMUSG00000021319	569.353	0.96292	0.316237	3.04493	0.00232735	0.133042	Sfrp4		ENSMUSG00000029469	4.44146	4.66147	1.1844	3.93572	8.29478e-05	0.00437499	Ift81		ENSMUSG00000083126	2.76857	-1.36072	0.485298	-2.80388	0.00504918	0.304829	Gm14109		ENSMUSG00000003810	6.58555	1.89006	0.73178	2.58282	0.00979972	0.47498	Mast2		ENSMUSG00000072875	0.552423	-1.37695	0.49134	-2.80244	0.00507176	0.301275	Gpr27
ENSMUSG00000024943	39.6311	-1.9192	0.631243	-3.04035	0.00236304	0.133042	Smc5		ENSMUSG00000039239	37.2858	3.12258	0.793947	3.93298	8.38978e-05	0.00439828	Tgfb2		ENSMUSG00000051223	98.7345	0.861002	0.307362	2.80126	0.0050903	0.305449	Bzw1		ENSMUSG00000005672	3.38045	2.18237	0.839215	2.60049	0.00930914	0.47498	Kit		ENSMUSG00000043858	2.40056	2.46395	0.880486	2.79839	0.00513573	0.303226	Nup62
ENSMUSG00000096255	1.57357	1.7285	0.568494	3.0405	0.00236189	0.133042	Dynlt1		ENSMUSG00000030452	12.6818	3.89185	0.99157	3.92493	8.67535e-05	0.00452059	Nipa2		ENSMUSG00000024990	23.7077	3.5159	1.25703	2.79699	0.00515808	0.307652	Rbp4		ENSMUSG00000018339	6.41948	-1.07868	0.410935	-2.62494	0.00866647	0.47498	Gpx3		ENSMUSG00000070814	1.23944	1.89471	0.677985	2.79463	0.00519597	0.304935	6330408A02Rik
ENSMUSG00000022878	545.009	0.942324	0.311553	3.0246	0.0024896	0.138499	Adipoq		ENSMUSG00000030605	449.288	2.56298	0.654337	3.91691	8.96917e-05	0.00464571	Mfge8		ENSMUSG00000025355	15.1858	-2.19169	0.788107	-2.78096	0.00541989	0.307913	Mmp19		ENSMUSG00000020689	20.9379	-1.43806	0.547814	-2.62509	0.00866266	0.47498	Itgb3		ENSMUSG00000033597	1.37879	2.31498	0.829079	2.79224	0.00523453	0.305358	Caskin1
ENSMUSG00000040249	525.078	-0.526209	0.173974	-3.02465	0.00248921	0.138499	Lrp1		ENSMUSG00000030401	13.5357	4.12675	1.05429	3.91426	9.06829e-05	0.00466909	Rtn2		ENSMUSG00000027386	450.706	-1.21603	0.437577	-2.77902	0.00545232	0.307913	Fbln7		ENSMUSG00000021458	71.082	0.985483	0.381269	2.58474	0.0097452	0.47498	2010111I01Rik		ENSMUSG00000002221	7.86274	-1.93713	0.695786	-2.78409	0.00536774	0.307314	Paxip1
ENSMUSG00000024965	1.53039	-1.78935	0.592805	-3.01845	0.00254072	0.13968	Fermt3		ENSMUSG00000041235	92.4613	-3.56051	0.910521	-3.91041	9.21414e-05	0.00471611	Chd7		ENSMUSG00000027799	24.2454	1.77258	0.635032	2.79133	0.00524923	0.307913	Nbea		ENSMUSG00000021461	22.8598	1.78234	0.686944	2.59459	0.00947041	0.47498	Fancc		ENSMUSG00000020246	8.11824	-2.25858	0.812263	-2.7806	0.00542578	0.307314	Hcfc2
ENSMUSG00000031503	132.47	0.816617	0.27044	3.01958	0.00253124	0.13968	Col4a2		ENSMUSG00000045954	2.20103	-3.80633	0.974236	-3.90699	9.34538e-05	0.00475515	Cavin2		ENSMUSG00000030064	31.4938	1.87723	0.675746	2.77801	0.00546933	0.307913	Frmd4b		ENSMUSG00000021819	49.0157	1.05393	0.407803	2.58442	0.00975425	0.47498	Zswim8		ENSMUSG00000022661	14.6223	1.88464	0.676109	2.78749	0.00531187	0.307314	Cd200
ENSMUSG00000022678	12.4415	-2.33701	0.775069	-3.01523	0.00256787	0.140347	Nde1		ENSMUSG00000094615	3.39493	-3.01884	0.773053	-3.90509	9.41917e-05	0.00476467	Gm4899		ENSMUSG00000030096	238.992	1.00699	0.36252	2.77776	0.00547345	0.307913	Slc6a6		ENSMUSG00000024422	17.5907	1.84233	0.71325	2.583	0.00979444	0.47498	Dhx16		ENSMUSG00000036966	9.39863	2.20326	0.791923	2.78217	0.00539969	0.307314	Spryd3
ENSMUSG00000003541	4.42084	-2.09959	0.698503	-3.00585	0.00264841	0.143075	Ier3		ENSMUSG00000087569	2.35385	-2.14746	0.55034	-3.90207	9.53749e-05	0.00479647	Gm8464		ENSMUSG00000034858	19.7858	-1.49976	0.539009	-2.78244	0.00539523	0.307913	Fam214a		ENSMUSG00000026305	97.9438	0.945951	0.361848	2.61422	0.0089431	0.47498	Lrrfip1		ENSMUSG00000049548	0.758777	-1.54146	0.553553	-2.78467	0.00535827	0.307314	Krt82
ENSMUSG00000070729	31.3967	-0.855533	0.284607	-3.00602	0.00264692	0.143075	Gm12966		ENSMUSG00000001506	579.896	2.71909	0.700681	3.88064	0.00010418	0.005209	Col1a1		ENSMUSG00000041143	10.9625	2.34599	0.843039	2.78277	0.00538962	0.307913	Tmco4		ENSMUSG00000026930	3.54449	2.54966	0.96702	2.63662	0.00837368	0.47498	Gpsm1		ENSMUSG00000026792	4.40802	2.51577	0.906299	2.77588	0.00550532	0.308235	Lrsam1
ENSMUSG00000023118	15.3325	-1.66348	0.554213	-3.00151	0.00268643	0.144096	Sympk		ENSMUSG00000021901	16.8859	4.12566	1.06602	3.87015	0.00010877	0.00536592	Bap1		ENSMUSG00000044813	3.89526	2.03288	0.729772	2.78564	0.0053422	0.307913	Shb		ENSMUSG00000028759	42.2152	-1.14169	0.439039	-2.60043	0.00931067	0.47498	Hp1bp3		ENSMUSG00000030982	15.9505	-2.02379	0.728764	-2.77702	0.00548594	0.308235	9030624J02Rik
ENSMUSG00000037905	4.90863	2.89946	0.966425	3.00019	0.00269814	0.144096	Bri3bp		ENSMUSG00000026749	20.1999	3.75182	0.969654	3.86923	0.000109179	0.00536592	Nek6		ENSMUSG00000056501	123.219	-0.983351	0.35234	-2.79092	0.0052559	0.307913	Cebpb		ENSMUSG00000029304	1.25731	-1.61063	0.623179	-2.58453	0.00975107	0.47498	Spp1		ENSMUSG00000022412	4.99867	2.7177	0.984105	2.7616	0.00575189	0.308515	Mief1
ENSMUSG00000025366	38.3523	-1.33994	0.448388	-2.98835	0.00280488	0.148339	Esyt1		ENSMUSG00000064337	861.156	-0.822809	0.21259	-3.8704	0.000108658	0.00536592	mt-Rnr1		ENSMUSG00000073702	3.15013	1.17604	0.423057	2.77986	0.00543828	0.307913	Rpl31		ENSMUSG00000029504	7.10402	2.61152	0.993964	2.62738	0.00860448	0.47498	Ddx51		ENSMUSG00000022707	2.84754	2.31889	0.839154	2.76337	0.00572087	0.308515	Gbe1
ENSMUSG00000095041	52.3242	-0.867756	0.290427	-2.98787	0.00280933	0.148339	AC149090.1		ENSMUSG00000042228	37.316	-5.25839	1.35974	-3.86721	0.000110086	0.0053799	Lyn		ENSMUSG00000001870	191.238	-1.46936	0.529913	-2.77284	0.00555696	0.310844	Ltbp1		ENSMUSG00000030231	9.97896	-1.98893	0.753461	-2.63973	0.00829722	0.47498	Plekha5		ENSMUSG00000025044	8.25668	2.80055	1.01095	2.77022	0.00560192	0.308515	Msr1
ENSMUSG00000024593	7.60933	-3.2427	1.08758	-2.98158	0.00286763	0.148827	Megf10		ENSMUSG00000025503	162.69	-2.91468	0.756454	-3.85308	0.00011664	0.00566819	Taldo1		ENSMUSG00000017007	9.00628	2.39911	0.874355	2.74386	0.00607208	0.316419	Rbpjl		ENSMUSG00000031628	5.75895	2.07832	0.804654	2.58287	0.00979818	0.47498	Casp3		ENSMUSG00000029823	24.1952	-1.14823	0.416073	-2.75968	0.00578577	0.308515	Luc7l2
ENSMUSG00000027358	9.05968	-2.75006	0.92283	-2.98002	0.00288227	0.148827	Bmp2		ENSMUSG00000037966	128.124	-2.88902	0.751118	-3.84629	0.000119918	0.00579494	Ninj1		ENSMUSG00000022893	272.757	-1.27515	0.464622	-2.74448	0.00606069	0.316419	Adamts1		ENSMUSG00000033910	1.7315	-3.18472	1.2185	-2.61364	0.00895821	0.47498	Gucy1a3		ENSMUSG00000038253	7.25221	2.30422	0.833583	2.76424	0.00570558	0.308515	Hoxa5
ENSMUSG00000037270	111.647	-1.00205	0.336119	-2.98124	0.00287084	0.148827	4932438A13Rik		ENSMUSG00000027787	18.2742	3.34836	0.870955	3.84447	0.000120811	0.00580563	Nmd3		ENSMUSG00000026785	24.4071	2.60362	0.946851	2.74977	0.00596369	0.316419	Pkn3		ENSMUSG00000035513	1.74378	-2.52128	0.971374	-2.59558	0.00944306	0.47498	Ntng2		ENSMUSG00000049184	2.09815	2.45437	0.8899	2.75803	0.00581517	0.308515	Purg
ENSMUSG00000052727	115.479	-1.61182	0.540093	-2.98435	0.00284185	0.148827	Map1b		ENSMUSG00000022032	84.5611	-5.07477	1.32566	-3.82811	0.000129129	0.00617108	Scara5		ENSMUSG00000028339	79.6428	1.77618	0.643043	2.76215	0.00574221	0.316419	Col15a1		ENSMUSG00000036052	8.54576	-2.22692	0.855226	-2.6039	0.00921707	0.47498	Dnajb5		ENSMUSG00000051278	1.38359	2.51087	0.908482	2.7638	0.00571318	0.308515	Zgrf1
ENSMUSG00000019923	35.2062	1.83241	0.616392	2.9728	0.00295101	0.149484	Zwint		ENSMUSG00000054499	38.8369	-4.99614	1.30792	-3.81991	0.0001335	0.00634494	Dedd2		ENSMUSG00000031872	9.76334	-2.5898	0.942125	-2.74889	0.00597966	0.316419	Bean1		ENSMUSG00000036781	14.9968	-1.1787	0.452019	-2.60763	0.00911719	0.47498	Rps27l		ENSMUSG00000063480	2.81473	1.46351	0.528534	2.76899	0.00562299	0.308515	Nhp2l1
ENSMUSG00000024878	7.24423	-3.17517	1.06809	-2.97275	0.00295146	0.149484	Cbwd1		ENSMUSG00000060591	94.6722	-1.86988	0.489757	-3.81799	0.000134546	0.00635968	Ifitm2		ENSMUSG00000035279	120.849	-1.06505	0.387922	-2.74554	0.00604117	0.316419	Ssc5d		ENSMUSG00000037071	11.5936	-2.02711	0.774771	-2.61639	0.00888639	0.47498	Scd1		ENSMUSG00000089682	2.0923	2.71342	0.978271	2.77369	0.00554248	0.308515	Bcl2l2
ENSMUSG00000031762	18.3442	-1.8618	0.626467	-2.9719	0.00295964	0.149484	Mt2		ENSMUSG00000031644	12.5564	4.06688	1.06655	3.81312	0.000137224	0.00645101	Nek1		ENSMUSG00000041741	13.7941	2.25711	0.819953	2.75273	0.00591003	0.316419	Pde3a		ENSMUSG00000038365	5.11563	-2.73144	1.05259	-2.59498	0.00945959	0.47498	Fbxo25		ENSMUSG00000106828	1.67302	-2.33835	0.848041	-2.75736	0.005827	0.308515	RP24-89O12.2
ENSMUSG00000032186	2.30509	-2.97903	1.00294	-2.97031	0.00297496	0.149484	Tmod2		ENSMUSG00000018401	13.2952	-4.17091	1.09548	-3.80736	0.000140457	0.00650623	Mtmr4		ENSMUSG00000042197	40.9745	-1.4003	0.508657	-2.75294	0.00590631	0.316419	Zfp451		ENSMUSG00000039117	5.96687	1.84258	0.704139	2.61679	0.00887614	0.47498	Taf4a		ENSMUSG00000039968	6.73293	1.98395	0.720033	2.75536	0.00586274	0.308729	Rsbn1l
ENSMUSG00000073700	7.47092	-2.41724	0.812383	-2.97549	0.00292517	0.149484	Klhl21		ENSMUSG00000020527	4.73839	4.3375	1.13933	3.80708	0.000140618	0.00650623	Myo19		ENSMUSG00000042404	5.81896	2.58642	0.935594	2.76447	0.00570157	0.316419	Dennd4b		ENSMUSG00000042286	68.9953	1.40908	0.540006	2.60939	0.00907048	0.47498	Stab1		ENSMUSG00000022299	1.85799	-1.80234	0.656393	-2.74583	0.00603588	0.316137	Slc25a32
ENSMUSG00000061411	8.08907	-2.20053	0.744321	-2.95643	0.00311222	0.155545	Nol4l		ENSMUSG00000060572	24.2873	4.43305	1.16444	3.80701	0.000140655	0.00650623	Mfap2		ENSMUSG00000042793	9.13302	2.50776	0.913342	2.7457	0.00603817	0.316419	Lgr6		ENSMUSG00000047867	188.936	0.967039	0.372248	2.59783	0.00938141	0.47498	Gimap6		ENSMUSG00000032812	14.0192	-1.31513	0.48233	-2.72662	0.00639865	0.333346	Arap1
ENSMUSG00000069833	400.334	-0.546555	0.185253	-2.95032	0.0031745	0.157813	Ahnak		ENSMUSG00000036856	20.7363	4.69935	1.23662	3.80015	0.000144606	0.0066534	Wnt4		ENSMUSG00000053175	46.5949	-1.55198	0.564703	-2.74831	0.00599026	0.316419	Bcl3		ENSMUSG00000058600	7.06913	0.930742	0.355597	2.61741	0.00886003	0.47498	Rpl30		ENSMUSG00000044461	1.35532	-1.1426	0.419513	-2.72363	0.00645683	0.334588	Shisa2
ENSMUSG00000027460	114.604	-1.9193	0.651812	-2.94456	0.00323411	0.158251	Angpt4		ENSMUSG00000023048	40.7177	-3.55733	0.939039	-3.78826	0.000151703	0.00694303	Prr13		ENSMUSG00000055771	5.59206	-1.02489	0.373079	-2.74711	0.00601221	0.316419	Gm7936		ENSMUSG00000072582	7.87593	-2.55052	0.980259	-2.60189	0.00927126	0.47498	Ptrh2		ENSMUSG00000030846	17.2226	-1.77965	0.654147	-2.72056	0.00651707	0.335922	Tial1
ENSMUSG00000034574	15.7443	-1.70795	0.579674	-2.9464	0.00321499	0.158251	Daam1		ENSMUSG00000106229	2.54956	4.01746	1.06866	3.75936	0.000170347	0.00775527	Gm19409		ENSMUSG00000106432	8.09468	2.80754	1.01947	2.75392	0.00588866	0.316419	Gm43259		ENSMUSG00000086769	31.4168	-1.57229	0.605008	-2.5988	0.00935508	0.47498	Gm15587		ENSMUSG00000045482	47.1349	-0.893178	0.328695	-2.71735	0.00658073	0.33616	Trrap
ENSMUSG00000034640	17.7427	-2.33118	0.791499	-2.94527	0.00322668	0.158251	Tiparp		ENSMUSG00000021950	141.083	3.21239	0.856575	3.75027	0.000176642	0.00797581	Anxa8		ENSMUSG00000032855	451.657	0.733526	0.268163	2.73537	0.00623096	0.322999	Pkd1		ENSMUSG00000092998	49.4279	-0.96289	0.372781	-2.58299	0.00979474	0.47498	Mir5099		ENSMUSG00000045659	4.51244	-2.65934	0.978832	-2.71685	0.0065907	0.33616	Plekha7
ENSMUSG00000028108	228.729	-0.930878	0.317171	-2.93494	0.00333613	0.160851	Ecm1		ENSMUSG00000067786	5.93362	-2.84931	0.759874	-3.74972	0.000177035	0.00797581	Nnat		ENSMUSG00000052912	0.919995	1.70242	0.626148	2.71887	0.00655044	0.336041	Smarca5-ps		ENSMUSG00000096991	6.38581	2.81509	1.08501	2.59452	0.00947229	0.47498	Gm26789		ENSMUSG00000069094	3.38903	2.62346	0.966641	2.714	0.00664761	0.337297	Pde7a
ENSMUSG00000031171	12.3177	-2.59122	0.88209	-2.93759	0.00330772	0.160851	Ftsj1		ENSMUSG00000047714	26.4899	-2.49659	0.666771	-3.74429	0.000180902	0.00810777	Ppp1r2		ENSMUSG00000066607	4.5543	-1.64578	0.60506	-2.72003	0.00652751	0.336041	6030419C18Rik		ENSMUSG00000028582	6.70631	-2.47939	0.962034	-2.57723	0.0099595	0.480212	Cc2d1b		ENSMUSG00000032842	5.29026	-2.71366	1.00081	-2.71146	0.00669869	0.338128	Abcc10
ENSMUSG00000074415	91.4539	-0.965953	0.329151	-2.93468	0.00333887	0.160851	2610203C20Rik		ENSMUSG00000001025	237.01	-1.69353	0.45359	-3.73361	0.000188757	0.00816373	S100a6		ENSMUSG00000063362	14.1941	-2.10461	0.774806	-2.71631	0.00660144	0.336912	Alg11		ENSMUSG00000029192	10.6448	-2.23046	0.867188	-2.57206	0.0101096	0.480212	Tbc1d14		ENSMUSG00000058793	76.4957	0.88751	0.328723	2.69987	0.00693665	0.348334	Cds2
ENSMUSG00000025492	264.488	0.608126	0.207368	2.93259	0.00336143	0.161107	Ifitm3		ENSMUSG00000001964	23.8298	-3.22827	0.864022	-3.73633	0.000186728	0.00816373	Emd		ENSMUSG00000039220	35.1658	1.52639	0.563047	2.71094	0.00670928	0.338922	Ppp1r10		ENSMUSG00000030287	19.5475	1.69915	0.660657	2.5719	0.0101141	0.480212	Itpr2		ENSMUSG00000074030	4.14897	-2.12516	0.788175	-2.69631	0.00701122	0.350274	Exoc8
ENSMUSG00000053825	16.1467	-2.30298	0.786086	-2.92967	0.00339317	0.161799	Ppfia2		ENSMUSG00000005087	149.517	-2.91353	0.778824	-3.74094	0.000183336	0.00816373	Cd44		ENSMUSG00000072680	0.385625	-1.35908	0.501151	-2.71192	0.0066894	0.338922	Tmem254c		ENSMUSG00000030793	14.796	1.99374	0.774643	2.57375	0.0100602	0.480212	Pycard		ENSMUSG00000032480	26.3438	-1.61145	0.598306	-2.69336	0.00707356	0.351585	Dhx30
ENSMUSG00000071369	46.1429	-1.23094	0.420871	-2.92476	0.00344727	0.163544	Map3k5		ENSMUSG00000019359	5.32405	-3.95427	1.05807	-3.73725	0.000186041	0.00816373	Gdpd2		ENSMUSG00000024066	87.3541	-1.4775	0.546078	-2.70566	0.00681696	0.340927	Xdh		ENSMUSG00000075327	15.0636	2.11027	0.822383	2.56605	0.0102865	0.48592	Zbtb2		ENSMUSG00000038861	3.61363	2.20341	0.819554	2.68855	0.00717625	0.354009	Pi4kb
ENSMUSG00000037822	57.405	-1.05242	0.360077	-2.92277	0.00346935	0.16376	Smim14		ENSMUSG00000033542	6.10722	4.21999	1.13018	3.7339	0.000188541	0.00816373	Arhgef5		ENSMUSG00000050856	4.438	0.806502	0.298085	2.70561	0.00681785	0.340927	Atp5k		ENSMUSG00000024501	12.1604	2.32102	0.907792	2.55677	0.0105649	0.496552	Dpysl3		ENSMUSG00000105402	0.425532	-1.53027	0.569363	-2.68768	0.00719502	0.354009	RP24-448C16.7
ENSMUSG00000082691	11.2218	1.18882	0.407291	2.91884	0.00351335	0.165004	Dynlt1-ps1		ENSMUSG00000037997	5.33236	4.47331	1.19808	3.73373	0.000188662	0.00816373	Parp11		ENSMUSG00000014232	3.28631	2.52667	0.935448	2.70103	0.00691256	0.342206	Cluap1		ENSMUSG00000039158	5.45417	-2.21065	0.865446	-2.55435	0.0106385	0.497453	Akna		ENSMUSG00000008683	10.1704	0.595577	0.222124	2.68128	0.0073341	0.355468	Rps15a
ENSMUSG00000030089	11.7182	-3.11129	1.06923	-2.90984	0.0036161	0.16898	Slc41a3		ENSMUSG00000060098	6.8779	4.72185	1.26301	3.73855	0.000185082	0.00816373	Prmt7		ENSMUSG00000023336	18.8668	3.21488	1.19023	2.70105	0.00691218	0.342206	Wfdc1		ENSMUSG00000040723	3.05835	2.49697	0.97819	2.55264	0.010691	0.497453	Rcsd1		ENSMUSG00000020684	0.493843	-1.65504	0.616994	-2.68242	0.00730917	0.355468	Rasl10b
ENSMUSG00000030020	12.8967	2.62604	0.903225	2.9074	0.00364442	0.169456	Prickle2		ENSMUSG00000075014	23.7481	-2.25779	0.605342	-3.72977	0.000191651	0.00824767	Gm10800		ENSMUSG00000039208	188.374	-1.18811	0.440666	-2.69616	0.00701434	0.343807	Metrnl		ENSMUSG00000041268	7.57088	-2.29262	0.901394	-2.54342	0.0109773	0.508234	Dmxl2		ENSMUSG00000066148	8.55032	2.40693	0.897681	2.68128	0.00733412	0.355468	Prpf4
ENSMUSG00000028444	6.93145	-2.4507	0.844418	-2.90224	0.00370504	0.171098	Cntfr		ENSMUSG00000031799	236.738	-2.19341	0.588362	-3.728	0.000193004	0.00826479	Tpm4		ENSMUSG00000054408	54.2328	-1.04844	0.388837	-2.69635	0.0070103	0.343807	Spcs3		ENSMUSG00000027475	13.8127	2.45814	0.969452	2.53559	0.0112257	0.514613	Kif3b		ENSMUSG00000050248	0.8255	1.76671	0.659813	2.67759	0.0074153	0.357623	Evc2
ENSMUSG00000040147	37.8882	1.75565	0.605129	2.90129	0.00371633	0.171098	Maob		ENSMUSG00000060467	20.6147	-1.49841	0.402554	-3.72226	0.000197451	0.00841356	Gm10080		ENSMUSG00000000628	56.5488	-1.43037	0.531999	-2.68867	0.00717381	0.346478	Hk2		ENSMUSG00000041852	30.1725	1.39346	0.549215	2.53718	0.0111748	0.514613	Tcf20		ENSMUSG00000022995	17.2077	-1.44177	0.541941	-2.66039	0.00780512	0.363816	Enah
ENSMUSG00000032525	184.71	-0.799898	0.276336	-2.89465	0.00379577	0.17305	Nktr		ENSMUSG00000012405	12.5078	3.02311	0.812507	3.72072	0.000198656	0.00842339	Rpl15		ENSMUSG00000014767	6.38426	2.3087	0.85817	2.69025	0.00713975	0.346478	Tbp		ENSMUSG00000029028	4.44249	-2.20899	0.871968	-2.53333	0.0112983	0.515403	Lrrc47		ENSMUSG00000030269	9.37304	3.09678	1.16127	2.66671	0.00765974	0.363816	Mtmr14
ENSMUSG00000062270	26.066	-1.08839	0.375872	-2.89565	0.00378375	0.17305	Morf4l1		ENSMUSG00000036698	81.2968	-2.17848	0.586036	-3.71732	0.00020135	0.00848668	Ago2		ENSMUSG00000031431	127.252	1.23919	0.460772	2.68939	0.00715828	0.346478	Tsc22d3		ENSMUSG00000036256	596.129	1.14347	0.452673	2.52604	0.0115355	0.523655	Igfbp7		ENSMUSG00000035847	11.3025	1.68596	0.632886	2.66393	0.00772339	0.363816	Ids
ENSMUSG00000032264	15.824	-2.31116	0.798929	-2.89283	0.00381789	0.173214	Zw10		ENSMUSG00000069255	2.75202	3.96962	1.06815	3.71636	0.000202111	0.00848668	Dusp22		ENSMUSG00000023169	42.0476	2.88138	1.07625	2.67723	0.00742337	0.355067	Slc38a1		ENSMUSG00000018398	11.22	-1.96422	0.778277	-2.52381	0.011609	0.524436	Sept8		ENSMUSG00000037296	4.11157	2.92561	1.09922	2.66153	0.00777871	0.363816	Lsm1
ENSMUSG00000015085	12.1187	-2.12645	0.736216	-2.88835	0.00387272	0.174852	Entpd2		ENSMUSG00000059316	73.0426	-4.74087	1.27632	-3.71448	0.000203619	0.0085087	Slc27a4		ENSMUSG00000037405	124.082	-2.15666	0.805352	-2.67791	0.00740842	0.355067	Icam1		ENSMUSG00000031153	19.3567	-1.71895	0.682772	-2.5176	0.0118157	0.528714	Gripap1		ENSMUSG00000039891	0.891914	-1.69019	0.634236	-2.66493	0.0077005	0.363816	Txlnb
ENSMUSG00000028788	33.1616	-1.00128	0.347248	-2.88347	0.00393322	0.176138	Ptp4a2		ENSMUSG00000025323	2.98823	4.16845	1.12299	3.71191	0.000205703	0.00855449	Sp4		ENSMUSG00000030717	241.932	0.757497	0.283338	2.67348	0.00750691	0.356521	Nupr1		ENSMUSG00000083043	0.545493	2.08888	0.829726	2.51755	0.0118174	0.528714	Gm13433		ENSMUSG00000066800	30.5079	-1.34426	0.504823	-2.66284	0.00774835	0.363816	Rnasel
ENSMUSG00000046491	2.95087	-3.26089	1.13166	-2.88151	0.00395774	0.176138	C1qtnf2		ENSMUSG00000002020	12.6621	3.61446	0.974489	3.70908	0.000208013	0.00860915	Ltbp2		ENSMUSG00000037411	126.615	1.43894	0.538396	2.67264	0.0075258	0.356521	Serpine1		ENSMUSG00000000392	2.16813	-2.4466	0.972766	-2.5151	0.0119	0.529864	Fap		ENSMUSG00000103041	1.81718	2.67964	1.00513	2.66596	0.00767681	0.363816	Gm37305
ENSMUSG00000090841	19.2258	0.700148	0.24297	2.88162	0.00395633	0.176138	Myl6		ENSMUSG00000029063	88.0854	-3.17919	0.858236	-3.70433	0.00021195	0.00873031	Nadk		ENSMUSG00000020747	22.8617	1.82889	0.687676	2.65953	0.00782501	0.364369	Tmem94		ENSMUSG00000024862	2.07658	-2.56715	1.02424	-2.50639	0.0121972	0.540511	Klc2		ENSMUSG00000022996	2.51398	-1.37688	0.517869	-2.65874	0.00784336	0.363857	Wnt10b
ENSMUSG00000022836	134.019	-0.761039	0.265563	-2.86576	0.0041601	0.184267	Mylk		ENSMUSG00000053007	7.09067	4.48416	1.21697	3.68469	0.000228984	0.00938727	Creb5		ENSMUSG00000024050	13.116	1.77834	0.66958	2.6559	0.00790969	0.364369	Wiz		ENSMUSG00000040195	4.69466	-2.06433	0.824269	-2.50443	0.0122648	0.54093	Tmem194		ENSMUSG00000003746	151.469	-0.666101	0.251674	-2.64668	0.00812862	0.368903	Man1a
ENSMUSG00000020263	85.1699	-1.19177	0.417042	-2.85768	0.00426751	0.186374	Appl2		ENSMUSG00000025453	6.67168	2.78626	0.759397	3.66904	0.000243461	0.00988702	Nnt		ENSMUSG00000025185	16.6633	2.76666	1.03868	2.66364	0.00772999	0.364369	Loxl4		ENSMUSG00000020611	56.0878	1.3238	0.530831	2.49383	0.0126374	0.549552	Gna13		ENSMUSG00000004951	8.24874	-1.2404	0.476566	-2.60279	0.00924682	0.368903	Hspb1
ENSMUSG00000021244	57.4248	-1.0846	0.37937	-2.85895	0.0042504	0.186374	Ylpm1		ENSMUSG00000032842	6.23498	4.18401	1.14002	3.67013	0.000242426	0.00988702	Abcc10		ENSMUSG00000027447	1766.49	0.672662	0.2531	2.65769	0.00786783	0.364369	Cst3		ENSMUSG00000027397	148.118	1.1399	0.456692	2.49599	0.0125607	0.549552	Slc20a1		ENSMUSG00000005609	8.76422	2.11696	0.809896	2.61387	0.00895228	0.368903	Ctr9
ENSMUSG00000026004	30.7509	-1.43283	0.501248	-2.85852	0.00425616	0.186374	Kansl1l		ENSMUSG00000021451	54.4253	-4.58271	1.25151	-3.66174	0.000250509	0.0101257	Sema4d		ENSMUSG00000032324	353.482	0.548119	0.205971	2.66115	0.00778744	0.364369	Tspan3		ENSMUSG00000029381	1.42024	1.9709	0.789868	2.49522	0.0125878	0.549552	Shroom3		ENSMUSG00000011832	9.65146	-1.99854	0.75842	-2.63513	0.0084104	0.368903	Evi5l
ENSMUSG00000026365	432.629	-0.557353	0.195259	-2.85442	0.0043115	0.18739	Cfh		ENSMUSG00000056201	83.5208	-1.56322	0.427688	-3.65506	0.000257124	0.0103448	Cfl1		ENSMUSG00000097961	2.45788	1.87856	0.707343	2.65579	0.00791226	0.364369	Gm27000		ENSMUSG00000000804	22.2817	-1.42769	0.575101	-2.48249	0.0130466	0.550699	Usp32		ENSMUSG00000021069	0.874907	-1.37911	0.525235	-2.6257	0.00864709	0.368903	Pygl
ENSMUSG00000036617	7.93981	2.65933	0.932115	2.853	0.00433087	0.18739	Etl4		ENSMUSG00000028195	749.604	2.20285	0.603436	3.6505	0.000261726	0.0104812	Cyr61		ENSMUSG00000019850	31.4266	-1.95117	0.738274	-2.64288	0.00822032	0.365513	Tnfaip3		ENSMUSG00000019866	17.0544	-2.03728	0.821889	-2.47878	0.0131833	0.550699	Aim1		ENSMUSG00000021782	6.99608	1.90001	0.730701	2.60026	0.00931536	0.368903	Dlg5
ENSMUSG00000073867	44.7591	-0.612452	0.214786	-2.85145	0.00435197	0.187435	AA474408		ENSMUSG00000095440	3.12574	-1.70964	0.468819	-3.64669	0.000265637	0.0105888	Fignl2		ENSMUSG00000022438	1.90197	-2.13042	0.809232	-2.63265	0.00847221	0.365513	Parvb		ENSMUSG00000029231	0.894598	-2.25244	0.908538	-2.47919	0.0131681	0.550699	Pdgfra		ENSMUSG00000025920	9.46138	2.74482	1.04039	2.63827	0.00833301	0.368903	Stau2
ENSMUSG00000022533	189.215	-0.753965	0.264576	-2.84972	0.00437582	0.187598	Atp13a3		ENSMUSG00000022443	139.785	-2.0033	0.549921	-3.64288	0.000269602	0.0106975	Myh9		ENSMUSG00000023965	21.6411	1.34424	0.509314	2.63931	0.0083075	0.365513	Fbxl17		ENSMUSG00000040265	42.1638	-1.31773	0.531532	-2.47912	0.0131707	0.550699	Dnm3		ENSMUSG00000027763	68.2228	-0.789545	0.303048	-2.60534	0.00917818	0.368903	Mbnl1
ENSMUSG00000031885	25.6751	-1.77099	0.621956	-2.84745	0.00440711	0.188077	Cbfb		ENSMUSG00000033538	25.1478	-4.19306	1.15246	-3.63834	0.000274397	0.010838	Casp4		ENSMUSG00000025503	41.5403	1.10499	0.417849	2.64448	0.00818176	0.365513	Taldo1		ENSMUSG00000040701	4.58546	-2.88446	1.16383	-2.47842	0.0131964	0.550699	Ap1g2		ENSMUSG00000027820	1.27236	2.76819	1.06205	2.60646	0.0091484	0.368903	Mme
ENSMUSG00000017446	16.3854	-1.90734	0.673459	-2.83216	0.00462348	0.190632	C1qtnf1		ENSMUSG00000032872	16.242	-4.37471	1.20547	-3.62905	0.000284467	0.0111847	Cyb5r4		ENSMUSG00000027544	82.0253	2.2004	0.833275	2.64067	0.00827421	0.365513	Nfatc2		ENSMUSG00000041773	29.6228	1.97653	0.797222	2.47927	0.013165	0.550699	Enc1		ENSMUSG00000028517	357.602	0.491311	0.187897	2.61478	0.00892841	0.368903	Ppap2b
ENSMUSG00000027820	179.648	0.797576	0.28166	2.8317	0.00463015	0.190632	Mme		ENSMUSG00000034868	36.7637	-2.57231	0.709609	-3.62497	0.000288996	0.0113114	Myl12b		ENSMUSG00000028680	31.4097	1.63141	0.617374	2.64249	0.0082298	0.365513	Plk3		ENSMUSG00000041977	20.9123	1.42432	0.572893	2.48619	0.0129118	0.550699	Arhgef11		ENSMUSG00000029472	45.8491	-1.3046	0.492578	-2.64851	0.00808471	0.368903	Anapc5
ENSMUSG00000030518	2.91181	-2.73506	0.965014	-2.83422	0.00459373	0.190632	Fam189a1		ENSMUSG00000014077	64.763	-2.12619	0.587998	-3.61598	0.000299216	0.0116586	Chp1		ENSMUSG00000031119	31.1604	-1.70611	0.648242	-2.6319	0.00849086	0.365513	Gpc4		ENSMUSG00000051413	7.98086	2.59997	1.04601	2.4856	0.0129333	0.550699	Plagl2		ENSMUSG00000031788	7.93018	-2.05057	0.78609	-2.60856	0.00909229	0.368903	Kifc3
ENSMUSG00000038784	42.9144	-1.29991	0.458876	-2.8328	0.00461419	0.190632	Cnot4		ENSMUSG00000005514	119.262	-2.76462	0.766391	-3.60732	0.000309372	0.0120003	Por		ENSMUSG00000032064	37.5633	2.12907	0.805414	2.64344	0.00820675	0.365513	Dixdc1		ENSMUSG00000097859	5.38744	-2.29459	0.922025	-2.48864	0.0128234	0.550699	Gm26601		ENSMUSG00000032786	11.9511	-1.61561	0.617931	-2.61455	0.00893455	0.368903	Alas1
ENSMUSG00000055723	8.95543	-2.11062	0.742982	-2.84074	0.00450093	0.190632	Rras2		ENSMUSG00000052331	38.6793	-3.32396	0.922601	-3.60281	0.000314793	0.0121561	Ankrd44		ENSMUSG00000050900	5.52456	-1.42347	0.538999	-2.64095	0.00826742	0.365513	Gm7327		ENSMUSG00000035596	15.3638	-1.73254	0.702198	-2.4673	0.0136135	0.565569	Mboat7		ENSMUSG00000034269	81.7099	-0.885795	0.33566	-2.63897	0.00831591	0.368903	Setd5
ENSMUSG00000063458	5.03252	-2.25254	0.794796	-2.83411	0.0045953	0.190632	Lrmda		ENSMUSG00000051344	36.458	-4.03746	1.12107	-3.60143	0.000316467	0.0121664	Plekhm3		ENSMUSG00000051910	31.096	1.93633	0.730537	2.65056	0.00803589	0.365513	Sox6		ENSMUSG00000021692	1.24714	2.25559	0.919694	2.45255	0.0141848	0.584103	Dimt1		ENSMUSG00000034413	7.48351	-1.60846	0.616661	-2.60834	0.00909836	0.368903	Neurl1b
ENSMUSG00000073411	1942.92	0.52065	0.183642	2.83513	0.00458069	0.190632	H2-D1		ENSMUSG00000027472	61.8548	2.94552	0.818887	3.59698	0.00032193	0.0122674	Pdrg1		ENSMUSG00000083899	21.5941	0.671514	0.253385	2.65017	0.00804513	0.365513	Gm12346		ENSMUSG00000022246	23.8335	1.37891	0.562424	2.45173	0.014217	0.584103	Rai14		ENSMUSG00000036580	4.8449	2.41197	0.924083	2.61012	0.0090511	0.368903	Spg20
ENSMUSG00000075014	5.65862	-1.5523	0.547563	-2.83493	0.00458354	0.190632	Gm10800		ENSMUSG00000101567	10.4472	-2.01423	0.559813	-3.59803	0.000320631	0.0122674	Txn-ps1		ENSMUSG00000090737	4.33151	0.612612	0.231788	2.64298	0.00821793	0.365513	Gm6788		ENSMUSG00000040363	38.8697	1.40779	0.574386	2.45095	0.0142479	0.584103	Bcor		ENSMUSG00000037098	20.3962	-1.48892	0.57154	-2.6051	0.00918472	0.368903	Rab11fip3
ENSMUSG00000058486	8.52673	-2.68426	0.948984	-2.82856	0.00467581	0.19083	Wdr91		ENSMUSG00000021273	14.5004	3.93124	1.09625	3.58607	0.0003357	0.012736	Fdft1		ENSMUSG00000097451	76.694	2.19677	0.834576	2.6322	0.00848332	0.365513	Rian		ENSMUSG00000022602	39.6171	2.67205	1.0953	2.43956	0.0147052	0.600074	Arc		ENSMUSG00000037643	4.77914	2.11153	0.802107	2.63248	0.00847633	0.368903	Prkci
ENSMUSG00000079499	17.2595	-1.88892	0.667607	-2.82939	0.00466375	0.19083	6530402F18Rik		ENSMUSG00000062382	0.78205	-2.16374	0.603876	-3.58309	0.00033956	0.012797	Ftl1-ps1		ENSMUSG00000097589	25.8942	1.41169	0.535353	2.63694	0.00836584	0.365513	Dleu2		ENSMUSG00000036613	7.49959	2.32316	0.952926	2.43792	0.014772	0.600074	Tssc1		ENSMUSG00000037795	3.02405	-2.58887	0.992934	-2.6073	0.00912602	0.368903	N4bp2
ENSMUSG00000031371	10.9171	-3.13403	1.10916	-2.8256	0.00471922	0.191765	Haus7		ENSMUSG00000092181	3.25653	-2.2741	0.634773	-3.58254	0.000340267	0.012797	Gm20432		ENSMUSG00000102854	8.31566	2.71862	1.03161	2.63531	0.00840608	0.365513	C130023A14Rik		ENSMUSG00000042790	17.1285	1.66791	0.684556	2.43648	0.014831	0.600074	Rnf214		ENSMUSG00000038188	80.3111	-0.99596	0.376404	-2.64599	0.00814523	0.368903	Scarf1
ENSMUSG00000020120	2.68983	-1.55674	0.55133	-2.8236	0.0047487	0.192127	Plek		ENSMUSG00000010936	11.663	4.05323	1.13233	3.57953	0.00034421	0.0128892	Vac14		ENSMUSG00000021065	31.6667	1.34962	0.514354	2.62391	0.00869265	0.36835	Fut8		ENSMUSG00000008682	8.77055	1.46272	0.603792	2.42255	0.0154119	0.603234	Rpl10		ENSMUSG00000038260	3.97782	-2.49997	0.950603	-2.62988	0.00854161	0.368903	Trpm4
ENSMUSG00000020827	4.18847	-1.95373	0.692753	-2.82024	0.00479882	0.193318	Mink1		ENSMUSG00000030499	8.69513	3.68654	1.03022	3.57838	0.000345725	0.0128902	Kctd15		ENSMUSG00000024063	5.84498	2.16228	0.823961	2.62425	0.008684	0.36835	Lbh		ENSMUSG00000018909	45.2859	1.42295	0.587065	2.42384	0.0153573	0.603234	Arrb1		ENSMUSG00000038822	11.1267	-1.39715	0.529666	-2.63779	0.00834494	0.368903	Hace1
ENSMUSG00000048118	30.2724	-1.61876	0.574942	-2.81551	0.00486999	0.195343	Arid4a		ENSMUSG00000010755	20.0518	3.56592	0.99784	3.57364	0.000352057	0.0130699	Cars		ENSMUSG00000029056	13.2918	-2.17268	0.827192	-2.62658	0.00862479	0.36835	Pank4		ENSMUSG00000020642	35.087	1.47145	0.607488	2.42218	0.0154277	0.603234	Rnf144a		ENSMUSG00000039041	6.97246	-1.4589	0.550253	-2.65132	0.00801778	0.368903	Adrm1
ENSMUSG00000039782	1.93331	-2.89947	1.03153	-2.81085	0.0049411	0.197348	Cpeb2		ENSMUSG00000024856	91.1419	-2.91021	0.81507	-3.57051	0.000356288	0.0131144	Cdk2ap2		ENSMUSG00000033526	6.75864	2.16331	0.824618	2.6234	0.00870558	0.36835	Ppip5k1		ENSMUSG00000020868	26.5564	-1.76678	0.728064	-2.42668	0.0152377	0.603234	Xylt2		ENSMUSG00000039929	3.23138	-2.69943	1.03044	-2.61969	0.00880094	0.368903	Urb1
ENSMUSG00000024298	54.3936	-1.37314	0.489954	-2.80259	0.00506949	0.201615	Zfp871		ENSMUSG00000045624	7.68395	3.57994	1.00247	3.57111	0.000355474	0.0131144	Esf1		ENSMUSG00000018565	22.3474	1.73002	0.662081	2.613	0.00897506	0.371654	Elp5		ENSMUSG00000021256	2.06697	2.41842	0.99814	2.42293	0.0153959	0.603234	Vash1		ENSMUSG00000040473	1.22509	-1.3309	0.511009	-2.60447	0.00920176	0.368903	Cfap69
ENSMUSG00000055204	110.507	-0.973321	0.347952	-2.79729	0.00515339	0.204083	Ankrd17		ENSMUSG00000074918	23.8532	-3.23286	0.906122	-3.5678	0.000359989	0.0131945	Inafm2		ENSMUSG00000032740	37.5167	1.14095	0.435782	2.61817	0.0088402	0.371654	Ccdc88a		ENSMUSG00000034957	1.63788	-1.92295	0.791804	-2.42857	0.0151584	0.603234	Cebpa		ENSMUSG00000041957	13.8815	-2.20842	0.836751	-2.63928	0.00830832	0.368903	Pkp2
ENSMUSG00000022012	4.32433	-2.59901	0.930991	-2.79166	0.00524379	0.206787	Enox1		ENSMUSG00000038305	18.7027	3.289	0.923594	3.56109	0.000369321	0.0134794	Spats2l		ENSMUSG00000040435	293.854	0.87703	0.335974	2.61041	0.00904329	0.371654	Ppp1r15a		ENSMUSG00000038970	11.3702	1.51933	0.626603	2.42471	0.0153206	0.603234	Lmtk2		ENSMUSG00000042185	10.0577	-1.58313	0.604954	-2.61695	0.00887189	0.368903	Nfrkb
ENSMUSG00000018593	809.932	0.511867	0.183538	2.7889	0.00528879	0.207685	Sparc		ENSMUSG00000021928	6.11208	3.61786	1.01637	3.55958	0.000371444	0.0135	Ebpl		ENSMUSG00000051627	3.00951	2.06124	0.790088	2.60888	0.00908397	0.371654	Hist1h1e		ENSMUSG00000042485	11.3676	2.34341	0.966939	2.42354	0.0153701	0.603234	Mustn1		ENSMUSG00000050029	1.80303	2.31134	0.876811	2.63608	0.00838707	0.368903	Rap2c
ENSMUSG00000040170	275.661	-0.95781	0.344358	-2.78144	0.00541182	0.211627	Fmo2		ENSMUSG00000025371	2.60374	3.96835	1.11814	3.54907	0.000386594	0.0139194	Chmp6		ENSMUSG00000073643	27.0281	1.55814	0.59534	2.61724	0.00886449	0.371654	Wdfy1		ENSMUSG00000025133	28.3196	-1.93844	0.802488	-2.41553	0.0157122	0.605597	Ints4		ENSMUSG00000050390	3.5518	2.11789	0.809074	2.61768	0.0088531	0.368903	C77080
ENSMUSG00000003119	38.7319	-1.26042	0.454376	-2.77396	0.00553789	0.21393	Cdk12		ENSMUSG00000027995	54.4971	-3.87786	1.09289	-3.54827	0.000387773	0.0139194	Tlr2		ENSMUSG00000079037	270.115	-0.662267	0.253192	-2.61567	0.00890525	0.371654	Prnp		ENSMUSG00000032301	11.1444	1.48596	0.615504	2.41422	0.015769	0.605597	Psma4		ENSMUSG00000054072	51.2957	1.42403	0.547528	2.60083	0.00929992	0.368903	Iigp1
ENSMUSG00000008384	21.1434	-2.07722	0.749131	-2.77285	0.00555684	0.21393	Sertad1		ENSMUSG00000035356	273.916	-2.16583	0.610396	-3.54824	0.000387812	0.0139194	Nfkbiz		ENSMUSG00000095440	5.88552	-1.03481	0.396586	-2.60929	0.00907299	0.371654	Fignl2		ENSMUSG00000039218	267.37	-0.551703	0.22862	-2.41319	0.0158135	0.605597	Srrm2		ENSMUSG00000060470	118.664	0.757722	0.289237	2.61972	0.00880011	0.368903	Adgrg3
ENSMUSG00000020023	17.5712	-1.63492	0.589076	-2.7754	0.00551331	0.21393	Tmcc3		ENSMUSG00000034320	69.402	2.8713	0.809493	3.54703	0.000389595	0.0139256	Slc26a2		ENSMUSG00000104141	1.01858	1.08703	0.416325	2.61102	0.00902723	0.371654	Gm6140		ENSMUSG00000042487	4.56242	2.62761	1.08803	2.41503	0.015734	0.605597	Leo1		ENSMUSG00000064289	18.0558	-1.55528	0.596888	-2.60565	0.00917003	0.368903	Tank
ENSMUSG00000107019	6.33746	-3.00007	1.08207	-2.77253	0.00556228	0.21393	Gm43682		ENSMUSG00000000567	234.057	2.38574	0.673462	3.5425	0.000396348	0.0141087	Sox9		ENSMUSG00000061353	189.903	-1.13679	0.436003	-2.6073	0.009126	0.371838	Cxcl12		ENSMUSG00000090137	3.46221	1.07686	0.445212	2.41876	0.0155734	0.605597	Uba52		ENSMUSG00000096361	0.980061	1.33208	0.507226	2.6262	0.00863441	0.368903	Gm5814
ENSMUSG00000056749	6.43889	-2.63228	0.950173	-2.77032	0.00560015	0.214504	Nfil3		ENSMUSG00000015957	24.8229	3.78941	1.07116	3.53767	0.000403682	0.0141842	Wnt11		ENSMUSG00000032020	3.01525	-2.26441	0.86932	-2.60481	0.00919256	0.373014	Ubash3b		ENSMUSG00000069662	39.9511	0.968687	0.401949	2.40998	0.0159535	0.608457	Marcks		ENSMUSG00000100441	1.11693	1.08857	0.412491	2.63902	0.00831465	0.368903	Gm7266
ENSMUSG00000064373	831.16	0.578988	0.209295	2.76637	0.00566838	0.216231	Selenop		ENSMUSG00000023947	50.8664	-4.82103	1.36208	-3.53946	0.000400952	0.0141842	Nfkbie		ENSMUSG00000039221	5.80919	-0.986062	0.379202	-2.60036	0.00931257	0.376342	Rpl22l1		ENSMUSG00000015214	6.15836	1.91966	0.798299	2.40468	0.0161865	0.614823	Mtmr1		ENSMUSG00000100444	1.18951	-1.2022	0.457583	-2.62727	0.00860721	0.368903	C530043A13Rik
ENSMUSG00000028800	16.8587	-1.22441	0.442877	-2.76468	0.00569786	0.216472	Hdac1		ENSMUSG00000037656	5.41013	4.13223	1.16812	3.53749	0.000403952	0.0141842	Slc20a2		ENSMUSG00000078982	2.36503	1.08874	0.419726	2.59392	0.00948879	0.381265	Gm11025		ENSMUSG00000044876	6.19496	-2.63044	1.09487	-2.40252	0.0162827	0.615962	Zfp444		ENSMUSG00000107035	0.970024	1.06286	0.405074	2.62387	0.00869367	0.368903	RP23-245J24.1
ENSMUSG00000028229	14.1633	-1.79614	0.650078	-2.76297	0.00572786	0.216731	Rmdn1		ENSMUSG00000061353	134.469	-1.97948	0.559773	-3.53622	0.000405895	0.0141842	Cxcl12		ENSMUSG00000096544	10.3532	0.564299	0.217615	2.5931	0.00951141	0.381265	Gm4617		ENSMUSG00000020941	3.38008	-2.33835	0.976333	-2.39503	0.0166189	0.616159	Map3k14		ENSMUSG00000020476	21.6713	1.63904	0.631259	2.59646	0.00941893	0.369997	Dbnl
ENSMUSG00000043415	6.54196	2.50069	0.905636	2.76125	0.0057581	0.216997	Otud1		ENSMUSG00000079477	117.869	-1.82603	0.516451	-3.53572	0.000406668	0.0141842	Rab7		ENSMUSG00000002012	89.9988	-0.360073	0.138984	-2.59074	0.00957686	0.382341	Pnck		ENSMUSG00000027333	11.252	2.37583	0.990223	2.39928	0.0164272	0.616159	Smox		ENSMUSG00000030527	12.8586	1.33424	0.513771	2.59695	0.00940561	0.369997	Crtc3
ENSMUSG00000056220	10.8702	-2.54743	0.924802	-2.75457	0.00587697	0.220587	Pla2g4a		ENSMUSG00000053038	19.7629	-1.55358	0.43953	-3.53463	0.000408351	0.0141857	Gm6180		ENSMUSG00000000320	9.35509	1.43608	0.555779	2.5839	0.00976889	0.386153	Alox12		ENSMUSG00000040009	2.44276	-1.01635	0.423897	-2.39765	0.0165008	0.616159	Gnaz		ENSMUSG00000002985	1217.83	0.382542	0.147553	2.59257	0.00952616	0.372706	Apoe
ENSMUSG00000022016	51.7257	-1.36216	0.495016	-2.75175	0.00592777	0.220775	Akap11		ENSMUSG00000097266	25.312	3.79372	1.07683	3.52305	0.000426613	0.0147608	Gm26802		ENSMUSG00000029726	12.5386	1.76626	0.683127	2.58555	0.00972232	0.386153	Mepce		ENSMUSG00000042851	3.91373	-2.54652	1.06271	-2.39625	0.0165637	0.616159	Zc3h6		ENSMUSG00000020474	3.52883	-2.40918	0.929989	-2.59055	0.0095823	0.373403	Polm
ENSMUSG00000078794	1.8972	1.37057	0.498085	2.75167	0.00592922	0.220775	Dact3		ENSMUSG00000040990	44.5897	2.70169	0.767662	3.51938	0.000432559	0.0149069	Sh3kbp1		ENSMUSG00000046056	70.0702	1.59801	0.61862	2.58318	0.00978935	0.386153	Sbsn		ENSMUSG00000044574	3.2348	-2.42424	1.0109	-2.3981	0.0164805	0.616159	5031434C07Rik		ENSMUSG00000038485	3.58343	1.96793	0.762461	2.58102	0.00985094	0.380825	Socs7
ENSMUSG00000028517	428.679	0.624394	0.227206	2.74814	0.00599337	0.222278	Plpp3		ENSMUSG00000022951	304.75	2.77101	0.788826	3.51283	0.000443364	0.0150239	Rcan1		ENSMUSG00000038521	198.968	-1.6667	0.646447	-2.57825	0.00993016	0.387081	C1s1		ENSMUSG00000039759	7.16797	-2.54776	1.06605	-2.38992	0.0168521	0.622325	Thap3		ENSMUSG00000074064	4.41833	-1.50549	0.583013	-2.58226	0.00981557	0.380825	Mlycd
ENSMUSG00000001870	215.327	0.655717	0.238945	2.74422	0.00606551	0.222307	Ltbp1		ENSMUSG00000023243	15.3112	4.19941	1.19562	3.51232	0.000444217	0.0150239	Kcnk5		ENSMUSG00000046169	16.5572	2.18519	0.847135	2.57951	0.00989403	0.387081	Adamts6		ENSMUSG00000045411	16.6219	1.57916	0.661328	2.38786	0.0169468	0.623346	2410002F23Rik		ENSMUSG00000090386	15.0049	-1.69928	0.65893	-2.57885	0.00991312	0.381714	Mir99ahg
ENSMUSG00000050954	2.55631	-2.5202	0.918113	-2.74498	0.00605145	0.222307	Zfp169		ENSMUSG00000028656	101.344	-2.31875	0.659673	-3.515	0.00043975	0.0150239	Cap1		ENSMUSG00000047888	52.1645	0.957853	0.371166	2.58066	0.00986126	0.387081	Tnrc6b		ENSMUSG00000030872	1.76441	2.58417	1.08704	2.37726	0.017442	0.639035	Gga2		ENSMUSG00000045689	0.982832	1.83684	0.712907	2.57655	0.00997928	0.382749	Pcdhb4
ENSMUSG00000087604	3.21574	-0.930041	0.338727	-2.74569	0.00603836	0.222307	Cdrt4os1		ENSMUSG00000053965	3.14444	-4.06712	1.15831	-3.51126	0.000445992	0.0150239	Pde5a		ENSMUSG00000030872	30.2174	1.62367	0.63152	2.57105	0.010139	0.389934	Gga2		ENSMUSG00000027176	8.2836	2.01533	0.849831	2.37145	0.0177185	0.641588	Cstf3		ENSMUSG00000027160	1.24304	2.70315	1.0498	2.57493	0.0100261	0.382821	Ccdc34
ENSMUSG00000003153	31.6819	-1.66401	0.606864	-2.74199	0.00610684	0.222947	Slc2a3		ENSMUSG00000079499	6.62019	-4.03497	1.14923	-3.51103	0.000446373	0.0150239	6530402F18Rik		ENSMUSG00000038866	14.0357	1.73065	0.673005	2.57153	0.0101251	0.389934	Zcchc2		ENSMUSG00000055447	179.484	0.61269	0.25835	2.37155	0.0177138	0.641588	Cd47		ENSMUSG00000043683	8.74773	1.98465	0.771107	2.57377	0.0100598	0.382821	Fem1a
ENSMUSG00000021567	44.3201	-1.41343	0.515773	-2.74042	0.00613614	0.223146	Nkd2		ENSMUSG00000097441	5.19512	2.97724	0.847072	3.51475	0.000440173	0.0150239	Gm26633		ENSMUSG00000055866	17.9441	1.91259	0.74411	2.57031	0.0101609	0.389934	Per2		ENSMUSG00000062580	22.4128	-1.63265	0.688087	-2.37273	0.017657	0.641588	Timm17a		ENSMUSG00000002968	10.7878	1.71473	0.668319	2.56574	0.0102956	0.382825	Med25
ENSMUSG00000027827	7.50233	-2.79741	1.02204	-2.73708	0.00619865	0.223711	Kcnab1		ENSMUSG00000034007	7.62164	3.10949	0.886204	3.50877	0.000450176	0.0150931	Scaper		ENSMUSG00000058624	73.4048	-1.20394	0.468063	-2.57217	0.0101063	0.389934	Gda		ENSMUSG00000023495	10.873	-2.26689	0.956971	-2.36882	0.0178451	0.643668	Pcbp4		ENSMUSG00000003378	1.86069	-1.51744	0.591204	-2.5667	0.0102672	0.382825	Grik5
ENSMUSG00000061119	4.73807	-3.12344	1.14118	-2.73704	0.00619956	0.223711	Prcp		ENSMUSG00000009633	152.668	-5.12107	1.46484	-3.496	0.000472285	0.0157126	G0s2		ENSMUSG00000042834	36.5509	1.55885	0.606802	2.56895	0.0102006	0.389946	Nrep		ENSMUSG00000020122	1.03599	-2.11708	0.895205	-2.36492	0.0180342	0.647978	Egfr		ENSMUSG00000017493	1019.5	0.302689	0.117777	2.57001	0.0101696	0.382825	Igfbp4
ENSMUSG00000003665	1.50571	-1.62581	0.595338	-2.7309	0.00631609	0.223975	Has1		ENSMUSG00000039210	3.91724	3.8158	1.09139	3.49628	0.000471787	0.0157126	Gpatch2		ENSMUSG00000030123	11.3312	-2.30205	0.896918	-2.56663	0.0102693	0.391062	Plxnd1		ENSMUSG00000087528	11.5212	1.66781	0.705821	2.36294	0.0181308	0.648945	9830144P21Rik		ENSMUSG00000032515	30.4179	1.65995	0.646194	2.56881	0.0102049	0.382825	Csrnp1
ENSMUSG00000026806	1.92956	-2.91828	1.06814	-2.73213	0.00629265	0.223975	Ddx31		ENSMUSG00000042035	37.3963	2.56765	0.734779	3.49445	0.00047504	0.0157436	Igsf3		ENSMUSG00000025153	69.435	-1.11909	0.436821	-2.56189	0.0104105	0.393412	Fasn		ENSMUSG00000046372	3.52413	-1.20156	0.509451	-2.35854	0.018347	0.654165	Gm5590		ENSMUSG00000035125	1.24793	2.28118	0.888243	2.5682	0.0102229	0.382825	Gcfc2
ENSMUSG00000027215	36.436	-1.64937	0.604479	-2.72858	0.00636077	0.223975	Cd82		ENSMUSG00000024953	96.8673	-2.36428	0.676842	-3.4931	0.000477447	0.015763	Prdx5		ENSMUSG00000035877	79.5906	0.901751	0.351879	2.56268	0.0103869	0.393412	Zhx3		ENSMUSG00000027349	4.19874	2.28367	0.969278	2.35605	0.0184705	0.656057	Fam98b		ENSMUSG00000046447	3.49604	-2.18598	0.850856	-2.56916	0.0101946	0.382825	Camk2n1
ENSMUSG00000028957	135.146	-0.956633	0.35069	-2.72786	0.00637464	0.223975	Per3		ENSMUSG00000022043	2.42805	3.68765	1.05632	3.49104	0.000481141	0.0158246	Trim35		ENSMUSG00000032422	17.0037	1.53736	0.602322	2.55238	0.0106989	0.401175	Snx14		ENSMUSG00000051427	3.18211	-2.37716	1.01019	-2.35318	0.0186137	0.658628	Ccdc157		ENSMUSG00000002603	69.0043	-0.766515	0.299976	-2.55526	0.010611	0.383919	Tgfb1
ENSMUSG00000037652	115.243	-0.939391	0.344337	-2.72812	0.00636969	0.223975	Phc3		ENSMUSG00000016262	19.105	3.18957	0.914717	3.48695	0.000488564	0.0159475	Sertad4		ENSMUSG00000041559	3258.3	1.84318	0.722185	2.55222	0.0107038	0.401175	Fmod		ENSMUSG00000024816	17.1879	-1.98449	0.846935	-2.34315	0.0191217	0.659061	Frmd8		ENSMUSG00000016995	0.908579	2.07575	0.812132	2.55592	0.0105906	0.383919	Matn4
ENSMUSG00000044026	4.33084	-2.94803	1.07918	-2.73172	0.00630038	0.223975	Slc35g1		ENSMUSG00000024456	35.7434	-2.73134	0.783108	-3.48782	0.000486971	0.0159475	Diaph1		ENSMUSG00000106459	0.643835	-1.77051	0.694008	-2.55113	0.0107374	0.401175	Gm43245		ENSMUSG00000030779	47.7241	1.08484	0.46293	2.34342	0.0191077	0.659061	Rbbp6		ENSMUSG00000018501	88.3579	0.681087	0.265827	2.56215	0.0104028	0.383919	Ncor1
ENSMUSG00000079297	3.24019	-2.51683	0.922181	-2.72922	0.00634841	0.223975	Gm2223		ENSMUSG00000035299	2.129	-3.35452	0.962525	-3.48513	0.000491903	0.0159961	Mid1		ENSMUSG00000028763	600.843	0.522481	0.205001	2.54867	0.0108133	0.402492	Hspg2		ENSMUSG00000031023	1.98517	-2.30102	0.981878	-2.34349	0.0191045	0.659061	Akip1		ENSMUSG00000024926	2.85837	2.76723	1.0852	2.54998	0.0107728	0.383919	Kat5
ENSMUSG00000020385	69.6379	-1.15176	0.423478	-2.71976	0.00653291	0.225236	Clk4		ENSMUSG00000082066	3.38698	-1.72407	0.495385	-3.48026	0.000500922	0.0162284	Gm13904		ENSMUSG00000015165	40.869	0.794422	0.31325	2.53606	0.0112107	0.40679	Hnrnpl		ENSMUSG00000051242	8.83207	-2.75013	1.17024	-2.35005	0.018771	0.659061	Pcdhb9		ENSMUSG00000027475	6.57625	2.59359	1.01629	2.55201	0.0107102	0.383919	Kif3b
ENSMUSG00000027849	11.1284	-2.57553	0.952119	-2.70505	0.00682936	0.225236	Syt6		ENSMUSG00000001039	5.35326	3.86435	1.11072	3.47915	0.000503001	0.0162349	B9d1		ENSMUSG00000021945	30.2322	1.27757	0.503442	2.53767	0.0111592	0.40679	Zmym2		ENSMUSG00000068631	5.89052	0.431177	0.183565	2.34891	0.0188284	0.659061	Gm7676		ENSMUSG00000031077	1.24821	2.07857	0.815904	2.54757	0.0108477	0.383919	Fadd
ENSMUSG00000029104	49.7896	-1.19266	0.440574	-2.70705	0.0067885	0.225236	Htt		ENSMUSG00000025185	31.8781	4.34163	1.24903	3.476	0.000508948	0.0163658	Loxl4		ENSMUSG00000022548	426.846	-1.88738	0.742398	-2.54228	0.0110133	0.40679	Apod		ENSMUSG00000070730	6.34169	-2.1951	0.936591	-2.34371	0.0190928	0.659061	Rmdn3		ENSMUSG00000032624	17.1932	-1.12301	0.4402	-2.55113	0.0107373	0.383919	Eml4
ENSMUSG00000029472	199.496	-0.748017	0.275344	-2.71666	0.00659441	0.225236	Anapc5		ENSMUSG00000059195	25.9662	-1.80033	0.518977	-3.46901	0.000522384	0.0167356	Gm12715		ENSMUSG00000026042	361.059	0.70504	0.278026	2.53588	0.0112164	0.40679	Col5a2		ENSMUSG00000079111	27.9446	1.26495	0.538619	2.34851	0.0188488	0.659061	Kdelr2		ENSMUSG00000033295	32.2909	-1.57167	0.616309	-2.55013	0.0107684	0.383919	Ptprf
ENSMUSG00000032018	18.4537	-1.95556	0.721387	-2.71084	0.0067114	0.225236	Sc5d		ENSMUSG00000021760	53.2969	2.36112	0.680869	3.4678	0.000524743	0.0167492	Gpx8		ENSMUSG00000037426	10.2111	2.04961	0.807019	2.53973	0.0110937	0.40679	Depdc5		ENSMUSG00000076431	12.151	2.25227	0.962116	2.34095	0.0192347	0.660508	Sox4		ENSMUSG00000034209	1.09925	2.20807	0.864434	2.55436	0.0106385	0.383919	Rasl10a
ENSMUSG00000032252	2.64357	2.72117	1.0071	2.70199	0.00689253	0.225236	Glce		ENSMUSG00000057649	18.7759	3.40615	0.983606	3.46292	0.000534337	0.0169927	Brd9		ENSMUSG00000056174	23.8318	2.45487	0.96759	2.5371	0.0111774	0.40679	Col8a2		ENSMUSG00000031762	6.32306	-2.31992	0.991938	-2.33878	0.0193471	0.661925	Mt2		ENSMUSG00000038160	2.16033	1.95058	0.763253	2.55562	0.0105999	0.383919	Atg5
ENSMUSG00000034120	81.7514	-0.878509	0.323814	-2.71301	0.00666753	0.225236	Srsf2		ENSMUSG00000000275	15.4602	-3.61261	1.04538	-3.45579	0.000548685	0.0172599	Trim25		ENSMUSG00000062647	16.3975	0.543671	0.214105	2.53927	0.0111085	0.40679	Rpl7a		ENSMUSG00000022518	0.70058	2.08938	0.894253	2.33646	0.0194675	0.663605	4930562C15Rik		ENSMUSG00000057113	14.152	0.797382	0.313112	2.54663	0.0108768	0.383919	Npm1
ENSMUSG00000036863	11.9454	-2.132	0.788824	-2.70276	0.0068767	0.225236	Syde2		ENSMUSG00000008874	61.5941	3.61513	1.0456	3.45748	0.000545251	0.0172599	Clec3a		ENSMUSG00000029578	60.7625	1.10399	0.437077	2.52585	0.011542	0.415858	Wipi2		ENSMUSG00000037827	2.14953	-2.28769	0.98273	-2.3279	0.0199177	0.676473	Gm5884		ENSMUSG00000058709	24.2541	-2.01475	0.790287	-2.54938	0.0107914	0.383919	Egln2
ENSMUSG00000038489	1.62373	1.69573	0.626548	2.70646	0.00680038	0.225236	Polr2l		ENSMUSG00000037278	10.8926	3.22217	0.93286	3.45408	0.000552168	0.0172599	Tmem97		ENSMUSG00000045672	15.5212	2.09108	0.828377	2.52431	0.0115925	0.415858	Col27a1		ENSMUSG00000010097	86.0098	0.835862	0.360155	2.32084	0.0202956	0.679392	Nxf1		ENSMUSG00000060924	0.558764	-2.06236	0.806098	-2.55845	0.010514	0.383919	Csmd1
ENSMUSG00000038910	15.2248	-2.38878	0.882477	-2.7069	0.00679137	0.225236	Plcl2		ENSMUSG00000038612	308.472	-1.67509	0.48498	-3.45394	0.000552469	0.0172599	Mcl1		ENSMUSG00000071415	32.9956	-0.401643	0.15906	-2.5251	0.0115665	0.415858	Rpl23		ENSMUSG00000018559	11.0795	1.19635	0.514766	2.32406	0.0201222	0.679392	Ctdnep1		ENSMUSG00000087651	1.04004	1.81061	0.710339	2.54894	0.0108051	0.383919	1500009L16Rik
ENSMUSG00000039542	87.7733	-1.68369	0.623076	-2.70222	0.00688785	0.225236	Ncam1		ENSMUSG00000063406	32.0123	-2.65757	0.76946	-3.45381	0.000552717	0.0172599	Tmed5		ENSMUSG00000041324	128.859	-1.69704	0.672675	-2.52282	0.0116418	0.416121	Inhba		ENSMUSG00000023025	15.1111	1.04923	0.452079	2.3209	0.020292	0.679392	Larp4		ENSMUSG00000001911	10.4582	-1.04511	0.411174	-2.54178	0.0110289	0.384915	Nfix
ENSMUSG00000040651	58.32	-1.08666	0.40148	-2.70664	0.00679686	0.225236	Fam208a		ENSMUSG00000022706	9.74081	3.93698	1.14115	3.45	0.00056058	0.01738	Mrpl40		ENSMUSG00000022146	154.157	-1.05136	0.418273	-2.51358	0.0119513	0.422932	Osmr		ENSMUSG00000042046	25.8499	-1.63478	0.703849	-2.32263	0.020199	0.679392	Dstyk		ENSMUSG00000025189	0.677993	-1.31703	0.518243	-2.54134	0.0110428	0.384915	Cnnm1
ENSMUSG00000040785	87.8138	-0.898856	0.331351	-2.7127	0.00667378	0.225236	Ttc3		ENSMUSG00000022718	5.03502	3.85025	1.11596	3.45016	0.000560255	0.01738	Dgcr8		ENSMUSG00000025068	39.4699	2.03194	0.809873	2.50896	0.0121087	0.422932	Gsto1		ENSMUSG00000074884	18.0093	1.01742	0.438745	2.31892	0.0203993	0.680416	Serf2		ENSMUSG00000028833	8.21268	-2.8042	1.10403	-2.53997	0.0110861	0.384915	Ncdn
ENSMUSG00000041078	3.73772	-2.65383	0.978266	-2.71279	0.00667186	0.225236	Grid1		ENSMUSG00000018567	199.03	-1.39082	0.403602	-3.44601	0.000568919	0.0174835	Gabarap		ENSMUSG00000027828	149.142	-0.555834	0.221102	-2.51393	0.0119393	0.422932	Ssr3		ENSMUSG00000045414	11.5005	1.86069	0.803252	2.31644	0.0205341	0.682466	1190002N15Rik		ENSMUSG00000029832	1.3832	2.12596	0.837582	2.53821	0.0111421	0.384915	Nfe2l3
ENSMUSG00000049807	27.4877	-1.22985	0.452797	-2.71611	0.00660533	0.225236	Arhgap23		ENSMUSG00000022895	99.709	-2.90273	0.842467	-3.44551	0.000569983	0.0174835	Ets2		ENSMUSG00000032679	17.0527	2.61817	1.04339	2.50931	0.0120969	0.422932	Cd59a		ENSMUSG00000026279	4.29256	-2.12895	0.922876	-2.30687	0.0210623	0.691095	Thap4		ENSMUSG00000071369	10.9986	-1.78639	0.703777	-2.53829	0.0111396	0.384915	Map3k5
ENSMUSG00000054150	14.5334	-1.79712	0.663269	-2.70949	0.0067386	0.225236	Syne3		ENSMUSG00000030341	103.829	-2.07965	0.603574	-3.44555	0.000569889	0.0174835	Tnfrsf1a		ENSMUSG00000041120	911.965	-0.67804	0.270266	-2.50879	0.0121147	0.422932	Nbl1		ENSMUSG00000029581	14.8768	2.04105	0.884548	2.30745	0.0210299	0.691095	Fscn1		ENSMUSG00000081208	4.99798	-0.615455	0.241911	-2.54413	0.010955	0.384915	Gm11400
ENSMUSG00000059195	3.61853	-0.807054	0.296717	-2.71995	0.00652927	0.225236	Gm12715		ENSMUSG00000037946	38.2946	-4.9519	1.43813	-3.4433	0.000574658	0.0175028	Fgd3		ENSMUSG00000043872	4.99182	2.16947	0.865069	2.50786	0.0121463	0.422932	Zmym1		ENSMUSG00000046230	16.0611	-1.36173	0.590426	-2.30636	0.0210908	0.691095	Vps13a		ENSMUSG00000014074	4.55529	2.40371	0.949687	2.53105	0.0113721	0.385489	Rnf168
ENSMUSG00000071649	12.92	2.06714	0.762629	2.71055	0.00671723	0.225236	B3gat3		ENSMUSG00000078584	3.50511	3.63056	1.05429	3.44362	0.000573988	0.0175028	AU022252		ENSMUSG00000045007	3.13388	-2.44221	0.973553	-2.50856	0.0121226	0.422932	Tubg2		ENSMUSG00000066406	196.499	0.602578	0.261084	2.30799	0.0209999	0.691095	Akap13		ENSMUSG00000024978	1.18532	-1.47928	0.5863	-2.52307	0.0116335	0.385489	Gpam
ENSMUSG00000095253	7.53156	-2.67892	0.984783	-2.72031	0.00652206	0.225236	Zfp799		ENSMUSG00000001627	555.33	-1.73665	0.506698	-3.42738	0.000609433	0.0184968	Ifrd1		ENSMUSG00000054150	61.7681	-1.31746	0.525502	-2.50706	0.0121741	0.422932	Syne3		ENSMUSG00000022387	39.1344	1.0052	0.437612	2.29701	0.0216184	0.700692	Brd1		ENSMUSG00000028522	19.606	-1.17919	0.46521	-2.53476	0.0112525	0.385489	Mier1
ENSMUSG00000095687	3.39158	0.916735	0.337695	2.71469	0.00663387	0.225236	Rnaset2a		ENSMUSG00000027639	94.0206	-2.97129	0.867648	-3.42453	0.000615854	0.0186263	Samhd1		ENSMUSG00000005813	20.2567	-1.42324	0.568279	-2.50448	0.0122632	0.424538	Metap1		ENSMUSG00000025235	2.83576	2.70229	1.17752	2.29491	0.0217384	0.700692	Bbs4		ENSMUSG00000032570	17.284	-1.40462	0.554677	-2.53231	0.0113313	0.385489	Atp2c1
ENSMUSG00000025958	31.4281	-1.11562	0.413232	-2.69975	0.00693913	0.225562	Creb1		ENSMUSG00000000530	17.8147	-4.14154	1.20996	-3.42288	0.000619623	0.018675	Acvrl1		ENSMUSG00000021366	79.3119	1.08667	0.435302	2.49636	0.0125473	0.428423	Hivep1		ENSMUSG00000064373	302.645	0.672616	0.292734	2.29771	0.0215786	0.700692	Sepp1		ENSMUSG00000033083	39.0456	-1.25241	0.496141	-2.5243	0.011593	0.385489	Tbc1d4
ENSMUSG00000034765	2.11412	-2.22683	0.825671	-2.69699	0.00699689	0.225562	Dusp5		ENSMUSG00000027333	124.638	-3.2235	0.942939	-3.41857	0.000629514	0.0189073	Smox		ENSMUSG00000031451	184.132	-1.27303	0.510117	-2.49556	0.0125758	0.428423	Gas6		ENSMUSG00000070002	10.5074	2.01101	0.874535	2.29952	0.0214752	0.700692	Ell		ENSMUSG00000037400	16.9723	1.48459	0.587525	2.52685	0.011509	0.385489	Atp11b
ENSMUSG00000048583	26.0744	-2.13288	0.790515	-2.69809	0.00697377	0.225562	Igf2		ENSMUSG00000006288	9.97778	3.76785	1.10458	3.41113	0.000646952	0.0193638	Ttc5		ENSMUSG00000038738	1.60628	1.69811	0.680433	2.49564	0.0125731	0.428423	Shank1		ENSMUSG00000076281	1.76385	-0.720163	0.313861	-2.29453	0.0217602	0.700692	Gm24270		ENSMUSG00000046341	1.09429	2.05801	0.814043	2.52813	0.0114671	0.385489	Gm11223
ENSMUSG00000057457	79.8626	-1.55675	0.577238	-2.69689	0.00699904	0.225562	Phex		ENSMUSG00000035569	105.459	-1.99188	0.584304	-3.40899	0.000652039	0.0194485	Ankrd11		ENSMUSG00000040249	1987.51	-0.349773	0.140183	-2.49511	0.0125918	0.428423	Lrp1		ENSMUSG00000010609	10.1962	-1.93186	0.844435	-2.28775	0.022152	0.703573	Psen2		ENSMUSG00000046714	2.21486	1.77257	0.701785	2.52581	0.0115433	0.385489	Foxc2
ENSMUSG00000035597	26.0685	-1.29872	0.482396	-2.69222	0.00709787	0.227961	Prpf39		ENSMUSG00000040659	142.142	-3.07098	0.901094	-3.40805	0.000654281	0.0194485	Efhd2		ENSMUSG00000044337	560.32	-0.892654	0.357541	-2.49665	0.0125374	0.428423	Ackr3		ENSMUSG00000020089	12.658	1.86853	0.816587	2.28822	0.022125	0.703573	Ppa1		ENSMUSG00000054459	0.436293	-1.27386	0.503414	-2.53044	0.0113918	0.385489	Vsnl1
ENSMUSG00000030096	684.107	-0.678505	0.252409	-2.68812	0.0071856	0.22948	Slc6a6		ENSMUSG00000028007	8.75501	3.5445	1.04083	3.40545	0.000660553	0.0195677	Snx7		ENSMUSG00000002881	22.4938	-1.48279	0.597068	-2.48345	0.0130117	0.432238	Nab1		ENSMUSG00000021595	24.8066	-1.76816	0.771587	-2.29159	0.0219291	0.703573	Nsun2		ENSMUSG00000060002	5.52771	-2.85308	1.12819	-2.52891	0.0114417	0.385489	Chpt1
ENSMUSG00000054843	41.8112	-1.41007	0.524634	-2.68772	0.00719426	0.22948	Atrnl1		ENSMUSG00000024193	13.5254	-2.89263	0.855239	-3.38225	0.000718944	0.0212248	Phf1		ENSMUSG00000009927	1.73528	0.822571	0.331372	2.48232	0.0130531	0.432238	Rps25		ENSMUSG00000060098	1.41073	-2.06414	0.901645	-2.2893	0.0220617	0.703573	Prmt7		ENSMUSG00000074206	102.823	-1.25712	0.496971	-2.52956	0.0114205	0.385489	Adh6b
ENSMUSG00000001119	220.077	0.731983	0.272943	2.68182	0.00732232	0.23247	Col6a1		ENSMUSG00000024948	32.8879	-3.31227	0.979635	-3.38112	0.000721897	0.0212395	Map4k2		ENSMUSG00000028161	104.468	0.810932	0.325753	2.48941	0.0127955	0.432238	Ppp3ca		ENSMUSG00000000346	124.195	0.805609	0.352738	2.28387	0.0223789	0.705861	Dazap2		ENSMUSG00000094090	0.792791	1.69484	0.67153	2.52385	0.0116078	0.385489	Gm8494
ENSMUSG00000024068	8.67672	2.08032	0.776006	2.68081	0.00734446	0.23247	Spast		ENSMUSG00000036943	57.2117	-3.2788	0.971157	-3.37618	0.000734991	0.0214786	Rab8b		ENSMUSG00000028341	104.293	-1.34452	0.540766	-2.48632	0.0129071	0.432238	Nr4a3		ENSMUSG00000027002	61.0488	0.864311	0.37824	2.28509	0.0223077	0.705861	Nckap1		ENSMUSG00000028284	12.2657	1.58303	0.629021	2.51666	0.0118473	0.391242	Map3k7
ENSMUSG00000061950	28.5495	-1.25344	0.467703	-2.67998	0.00736263	0.23247	Ppp4r1		ENSMUSG00000067377	28.7762	3.29914	0.977074	3.37655	0.000734009	0.0214786	Tspan6		ENSMUSG00000029504	4.20458	2.53757	1.02062	2.48631	0.0129076	0.432238	Ddx51		ENSMUSG00000043432	4.0925	-2.59265	1.13836	-2.27752	0.022755	0.705861	Leng9		ENSMUSG00000001729	75.2949	-0.863228	0.344484	-2.50586	0.0122155	0.391458	Akt1
ENSMUSG00000039765	25.5771	-1.48345	0.553812	-2.67861	0.00739287	0.232639	Cc2d2a		ENSMUSG00000013160	82.454	-2.50304	0.742711	-3.37015	0.000751281	0.0218758	Atp6v0d1		ENSMUSG00000032599	3.41912	-2.12667	0.854611	-2.48847	0.0128295	0.432238	Ip6k2		ENSMUSG00000050373	16.3976	-2.12883	0.934088	-2.27904	0.0226644	0.705861	Snx21		ENSMUSG00000020925	5.9139	-1.83885	0.732541	-2.51024	0.0120649	0.391458	Ccdc43
ENSMUSG00000022548	34.8155	1.65887	0.619946	2.67583	0.00745446	0.23379	Apod		ENSMUSG00000015839	82.5056	-2.49292	0.739907	-3.36924	0.000753768	0.0218758	Nfe2l2		ENSMUSG00000071648	15.7534	2.68485	1.08114	2.48334	0.0130157	0.432238	Rom1		ENSMUSG00000062270	19.6392	0.856665	0.376045	2.27809	0.0227212	0.705861	Morf4l1		ENSMUSG00000027134	2.95706	1.23832	0.494139	2.50601	0.0122104	0.391458	Lpcat4
ENSMUSG00000042254	1.67025	1.32105	0.494716	2.67032	0.00757795	0.236868	Cilp		ENSMUSG00000062234	31.1366	-2.17788	0.646571	-3.36836	0.000756171	0.0218758	Gak		ENSMUSG00000081232	2.5605	-1.69152	0.681147	-2.48334	0.0130157	0.432238	Gm14373		ENSMUSG00000068663	10.1925	1.93749	0.849981	2.27946	0.0226399	0.705861	Clec16a		ENSMUSG00000030306	1.14396	-2.06028	0.819919	-2.51279	0.0119782	0.391458	Tmtc1
ENSMUSG00000031634	16.1325	-2.25589	0.845567	-2.66791	0.00763258	0.23778	Ufsp2		ENSMUSG00000039043	7.22246	3.76272	1.11779	3.36621	0.000762074	0.0219731	Arpin		ENSMUSG00000048387	16.4347	-2.29508	0.925527	-2.47975	0.0131473	0.433636	Osr1		ENSMUSG00000075415	14.5067	1.50365	0.658836	2.28229	0.0224724	0.705861	Fnbp1		ENSMUSG00000031812	72.8937	0.742601	0.296332	2.50597	0.0122115	0.391458	Map1lc3b
ENSMUSG00000070031	3.83238	-1.63313	0.613768	-2.66083	0.00779488	0.24203	Sp140		ENSMUSG00000063254	1.8882	3.40668	1.01238	3.36501	0.00076542	0.021995			ENSMUSG00000075602	544.405	-0.968831	0.390849	-2.47879	0.013183	0.433636	Ly6a		ENSMUSG00000019989	34.7314	1.66519	0.732096	2.27455	0.0229327	0.706661	Enpp3		ENSMUSG00000039201	5.03086	2.10556	0.838211	2.51197	0.0120061	0.391458	Tbc1d25
ENSMUSG00000029004	180.51	-0.650834	0.244803	-2.6586	0.00784668	0.242831	Kmt2e		ENSMUSG00000075288	4.90478	-1.44635	0.429937	-3.36411	0.000767917	0.021995	Gm6913		ENSMUSG00000021464	9.03537	-2.28869	0.92534	-2.47336	0.0133851	0.43594	Ror2		ENSMUSG00000035757	3.96751	-2.5792	1.1334	-2.27563	0.0228683	0.706661	Selo		ENSMUSG00000047238	6.76045	2.60536	1.03633	2.51402	0.0119363	0.391458	Mageh1
ENSMUSG00000033540	28.2116	-1.82097	0.685556	-2.65619	0.00790291	0.243764	Idua		ENSMUSG00000046876	22.806	2.49194	0.741935	3.35871	0.000783086	0.0223554	Atxn1		ENSMUSG00000028788	57.6876	-0.654154	0.26436	-2.47448	0.013343	0.43594	Ptp4a2		ENSMUSG00000026812	16.3793	1.83882	0.812371	2.26352	0.0236035	0.717291	Tsc1		ENSMUSG00000048916	4.58818	-1.29204	0.51516	-2.50804	0.0121401	0.391458	Gm5540
ENSMUSG00000037075	49.4716	-1.43747	0.542434	-2.65004	0.00804815	0.247428	Rnf139		ENSMUSG00000054728	6.33017	-3.86679	1.15296	-3.35379	0.000797139	0.0226818	Phactr1		ENSMUSG00000055835	5.42902	2.63168	1.06302	2.47566	0.0132991	0.43594	Zfp1		ENSMUSG00000031068	7.42222	1.10223	0.486601	2.26517	0.0235022	0.717291	Glrx3		ENSMUSG00000084289	9.62829	0.541313	0.21584	2.50793	0.012144	0.391458	Gm6977
ENSMUSG00000034247	3.10959	1.9662	0.743661	2.64394	0.00819466	0.251106	Plekhm1		ENSMUSG00000004032	28.1942	2.98943	0.892237	3.35048	0.000806705	0.0228787	Gstm5		ENSMUSG00000017897	25.6404	2.87618	1.16664	2.46535	0.0136879	0.444342	Eya2		ENSMUSG00000032194	44.6547	-1.23151	0.544381	-2.26222	0.023684	0.717291	Kank2		ENSMUSG00000016664	13.6924	1.41406	0.565202	2.50187	0.0123538	0.394234	Pacsin2
ENSMUSG00000030726	11.3703	-2.52181	0.956166	-2.63741	0.0083541	0.252242	Pold3		ENSMUSG00000006304	202.476	-1.81368	0.542614	-3.34248	0.000830334	0.0231807	Arpc2		ENSMUSG00000020888	11.1507	1.85779	0.754989	2.46068	0.0138673	0.448694	Dvl2		ENSMUSG00000050761	1.38331	-1.32423	0.584179	-2.26682	0.0234013	0.717291	Gp1bb		ENSMUSG00000027951	11.2181	-1.54205	0.616564	-2.50104	0.012383	0.394234	Adar
ENSMUSG00000031360	23.1116	1.51102	0.572141	2.64098	0.00826654	0.252242	Ctps2		ENSMUSG00000030056	73.6659	-3.26097	0.97526	-3.34369	0.000826711	0.0231807	Isy1		ENSMUSG00000022545	4.36296	-2.3974	0.975207	-2.45835	0.0139577	0.449004	Ercc4		ENSMUSG00000090272	26.1707	1.07745	0.476046	2.26333	0.0236155	0.717291	Mndal		ENSMUSG00000031400	2.72855	-2.70161	1.08378	-2.49277	0.0126752	0.400916	G6pdx
ENSMUSG00000034973	47.7093	-1.26584	0.479686	-2.63889	0.00831769	0.252242	Dopey1		ENSMUSG00000030849	41.9623	2.37735	0.711283	3.34234	0.000830753	0.0231807	Fgfr2		ENSMUSG00000027962	31.8292	-1.96743	0.800487	-2.45779	0.0139795	0.449004	Vcam1		ENSMUSG00000106744	7.24955	2.16558	0.957667	2.26131	0.0237401	0.717291	Riok2		ENSMUSG00000034574	5.10255	-1.87744	0.752999	-2.49329	0.0126567	0.400916	Daam1
ENSMUSG00000035992	28.5823	-1.30709	0.495691	-2.6369	0.00836669	0.252242	Fnip1		ENSMUSG00000033060	23.9671	2.73085	0.81637	3.34511	0.000822498	0.0231807	Lmo7		ENSMUSG00000090136	1.79405	-0.82974	0.337714	-2.45693	0.014013	0.449004	Gm10177		ENSMUSG00000021113	4.8227	2.23682	0.989752	2.25998	0.0238223	0.717356	Snapc1		ENSMUSG00000027082	1131.85	0.289524	0.116287	2.48974	0.0127836	0.403036	Tfpi
ENSMUSG00000051323	11.8673	2.47544	0.938718	2.63704	0.0083633	0.252242	Pcdh19		ENSMUSG00000039804	6.56325	3.46532	1.03668	3.34271	0.000829656	0.0231807	Ncoa5		ENSMUSG00000020241	819.496	0.65367	0.266356	2.45412	0.0141228	0.449615	Col6a2		ENSMUSG00000026110	39.3753	1.66144	0.735544	2.25879	0.0238965	0.717356	Mgat4a		ENSMUSG00000020525	3.13218	1.3999	0.563869	2.48267	0.0130404	0.403527	Ppm1d
ENSMUSG00000026110	3.61455	-2.6609	1.0111	-2.63169	0.00849622	0.254505	Mgat4a		ENSMUSG00000074794	17.6536	-3.51547	1.05213	-3.3413	0.000833875	0.023193	Arrdc3		ENSMUSG00000049477	1.34252	1.43097	0.583072	2.45419	0.0141204	0.449615	Gm8508		ENSMUSG00000064254	8.38969	2.22923	0.988183	2.25589	0.0240776	0.719917	Ethe1		ENSMUSG00000029407	14.416	-1.63581	0.658311	-2.48486	0.0129602	0.403527	Uso1
ENSMUSG00000087502	1.45394	-2.54184	0.965758	-2.63197	0.00848919	0.254505	Gm16091		ENSMUSG00000020794	5.613	2.96301	0.888688	3.33415	0.000855619	0.0237215	Ube2g1		ENSMUSG00000055435	12.0905	1.74937	0.714955	2.44683	0.014412	0.457349	Maf		ENSMUSG00000068823	193.544	-0.417406	0.185107	-2.25495	0.0241365	0.719917	Csde1		ENSMUSG00000029501	14.5716	-1.32885	0.535296	-2.48246	0.0130477	0.403527	Ankle2
ENSMUSG00000027660	38.4142	-1.30232	0.495359	-2.62904	0.00856263	0.255675	Skil		ENSMUSG00000073409	11.5014	-3.12056	0.938434	-3.32529	0.000883271	0.0244099	H2-Q6		ENSMUSG00000047675	14.5541	0.471783	0.19313	2.44283	0.0145725	0.459497	Rps8		ENSMUSG00000004100	15.3529	2.0685	0.926633	2.23228	0.0255966	0.727724	Ppan		ENSMUSG00000033294	1.23162	-1.76614	0.710055	-2.48732	0.0128709	0.403527	Noc4l
ENSMUSG00000006362	8.47199	2.56989	0.97845	2.62649	0.0086271	0.25678	Cbfa2t3		ENSMUSG00000075284	24.7749	-2.66803	0.803099	-3.32217	0.000893206	0.0246058	Wipf1		ENSMUSG00000059824	80.3154	0.90445	0.37021	2.44307	0.0145629	0.459497	Dbp		ENSMUSG00000004642	26.3735	1.13716	0.509592	2.2315	0.0256477	0.727724	Slbp		ENSMUSG00000038473	1.85667	-1.76334	0.709961	-2.48372	0.0130018	0.403527	Nos1ap
ENSMUSG00000022142	19.8811	-2.07618	0.792208	-2.62074	0.00877379	0.260317	Nup155		ENSMUSG00000021508	98.6347	-2.97832	0.897122	-3.31986	0.000900617	0.0247312	Cxcl14		ENSMUSG00000048878	47.4267	0.981586	0.402344	2.43967	0.0147008	0.462073	Hexim1		ENSMUSG00000018401	9.66317	2.2752	1.01691	2.23736	0.0252627	0.727724	Mtmr4		ENSMUSG00000038936	9.31717	2.12822	0.856037	2.48613	0.0129139	0.403527	Sccpdh
ENSMUSG00000026430	7.54881	2.65248	1.01255	2.6196	0.00880326	0.260365	Rassf5		ENSMUSG00000002210	3.03209	3.09373	0.932869	3.31636	0.000911971	0.0247713	Smg9		ENSMUSG00000090074	0.839882	-1.6092	0.660776	-2.43533	0.0148784	0.466175	Gm6921		ENSMUSG00000021621	5.77975	-2.35141	1.05254	-2.23404	0.0254807	0.727724	Zcchc9		ENSMUSG00000026425	62.191	-0.907384	0.365895	-2.4799	0.0131418	0.403836	Srgap2
ENSMUSG00000068706	7.67099	0.987981	0.378348	2.6113	0.0090198	0.265928	Gm10250		ENSMUSG00000021464	4.72391	3.71191	1.11943	3.31589	0.000913532	0.0247713	Ror2		ENSMUSG00000002496	40.2255	1.21316	0.498633	2.43296	0.0149759	0.466276	Tsc2		ENSMUSG00000028126	8.44017	1.69078	0.757885	2.23093	0.025686	0.727724	Pip5k1a		ENSMUSG00000055067	6.97109	-2.3297	0.93934	-2.48014	0.0131329	0.403836	Smyd3
ENSMUSG00000018171	65.7756	-1.19522	0.458484	-2.60689	0.00913678	0.266288	Vmp1		ENSMUSG00000027422	168.787	1.63002	0.491385	3.3172	0.000909235	0.0247713	Rrbp1		ENSMUSG00000020546	5.38514	2.58034	1.06017	2.43388	0.0149378	0.466276	Stxbp4		ENSMUSG00000031245	10.2636	2.06444	0.923709	2.23495	0.0254208	0.727724	Hmgn5		ENSMUSG00000074129	49.7261	0.370216	0.149352	2.47881	0.0131821	0.403836	Rpl13a
ENSMUSG00000037103	7.00889	-2.26804	0.870486	-2.60548	0.0091745	0.266288	Dcaf15		ENSMUSG00000036478	289.601	-1.68429	0.507751	-3.31715	0.000909412	0.0247713	Btg1		ENSMUSG00000027611	158.467	-1.52135	0.626573	-2.42804	0.0151806	0.47117	Procr		ENSMUSG00000032501	45.3301	1.29404	0.578184	2.23811	0.0252136	0.727724	Trib1		ENSMUSG00000010476	18.5281	-2.01664	0.815866	-2.47177	0.0134445	0.406759	Ebf3
ENSMUSG00000041540	19.4277	-1.83342	0.703599	-2.60578	0.00916664	0.266288	Sox5		ENSMUSG00000008540	39.6878	-4.36785	1.31856	-3.31259	0.000924371	0.0249869	Mgst1		ENSMUSG00000015085	54.3628	-1.69749	0.700118	-2.42457	0.0153264	0.471724	Entpd2		ENSMUSG00000034653	6.4987	1.79773	0.803272	2.23801	0.0252205	0.727724	Ythdc2		ENSMUSG00000034858	2.72533	-1.78016	0.719953	-2.47261	0.0134132	0.406759	Fam214a
ENSMUSG00000074238	22.7491	-1.76521	0.676498	-2.60934	0.00907168	0.266288	Ap1ar		ENSMUSG00000024330	520.916	2.786	0.841901	3.30918	0.000935688	0.0250579	Col11a2		ENSMUSG00000038296	16.1928	2.63174	1.0856	2.42422	0.0153414	0.471724	Galnt18		ENSMUSG00000036275	42.7548	1.32916	0.593911	2.23797	0.025223	0.727724	9530068E07Rik		ENSMUSG00000041241	5.67312	1.90015	0.767953	2.4743	0.0133497	0.406759	Mul1
ENSMUSG00000103220	10.5394	-2.06535	0.791975	-2.60784	0.00911143	0.266288	Gm37728		ENSMUSG00000032353	85.3124	2.05738	0.621621	3.30971	0.00093392	0.0250579	Tmed3		ENSMUSG00000056602	50.3215	1.93032	0.795542	2.42642	0.0152488	0.471724	Fry		ENSMUSG00000038976	32.7556	-0.964549	0.430686	-2.23957	0.0251192	0.727724	Ppp1r9b		ENSMUSG00000051379	23.1638	-1.93	0.780705	-2.47213	0.013431	0.406759	Flrt3
ENSMUSG00000021102	13.4861	1.76296	0.677328	2.60282	0.00924601	0.266707	Glrx5		ENSMUSG00000036242	12.612	4.18097	1.26325	3.30969	0.000933996	0.0250579	3632451O06Rik		ENSMUSG00000027750	71.7378	3.0068	1.24205	2.42084	0.0154846	0.474653	Postn		ENSMUSG00000043067	11.0629	2.21464	0.988411	2.24061	0.0250515	0.727724	Dpy19l1		ENSMUSG00000078440	8.21651	2.17466	0.8824	2.46448	0.0137211	0.413841	Dohh
ENSMUSG00000042745	10.4204	-2.57786	0.990196	-2.60339	0.00923072	0.266707	Id1		ENSMUSG00000032925	11.1223	4.51929	1.36793	3.30375	0.000954001	0.0254501	Itgbl1		ENSMUSG00000020528	3.63958	2.0592	0.852898	2.41436	0.015763	0.480214	Prpsap2		ENSMUSG00000046519	4.84775	-2.61368	1.17158	-2.23091	0.0256872	0.727724	Golph3l		ENSMUSG00000021671	2.92336	2.24359	0.911806	2.4606	0.0138706	0.417061	Poc5
ENSMUSG00000081306	3.19942	-0.651032	0.25045	-2.59945	0.00933731	0.268512	Gm15266		ENSMUSG00000074505	47.6527	4.25539	1.2883	3.3031	0.000956216	0.0254501	Fat3		ENSMUSG00000056492	0.602984	-1.95085	0.807733	-2.41522	0.0157257	0.480214	Adgrf5		ENSMUSG00000047407	49.6266	1.40692	0.627731	2.24128	0.0250077	0.727724	Tgif1		ENSMUSG00000062825	3.34337	-1.2429	0.505939	-2.45662	0.0140251	0.420407	Actg1
ENSMUSG00000038085	1.55844	2.32386	0.894756	2.5972	0.00939869	0.269448	Cnbd2		ENSMUSG00000022564	210.77	-2.6354	0.798915	-3.29872	0.000971271	0.0257714	Grina		ENSMUSG00000026566	39.0686	2.2152	0.92066	2.4061	0.016124	0.486718	Mpzl1		ENSMUSG00000048636	9.6501	2.26499	1.01086	2.24066	0.0250484	0.727724	A730049H05Rik		ENSMUSG00000028634	71.1513	0.754319	0.307426	2.45366	0.014141	0.421496	Hivep3
ENSMUSG00000042035	256.777	-0.585382	0.225952	-2.59073	0.00957714	0.273725	Igsf3		ENSMUSG00000050708	56.2239	-1.42498	0.432277	-3.29646	0.000979106	0.0258999	Ftl1		ENSMUSG00000039987	31.2411	1.48506	0.617044	2.40673	0.0160963	0.486718	Phtf2		ENSMUSG00000055296	57.1786	-0.933743	0.416715	-2.24072	0.025044	0.727724	Tmem245		ENSMUSG00000071796	0.73078	-1.62165	0.660959	-2.45349	0.0141479	0.421496	6820431F20Rik
ENSMUSG00000028706	19.4583	-1.91872	0.740987	-2.58941	0.00961394	0.273939	Nsun4		ENSMUSG00000025978	22.985	2.56675	0.78072	3.28766	0.00101023	0.0266416	Rftn2		ENSMUSG00000040363	39.8223	-1.15058	0.477777	-2.40819	0.0160318	0.486718	Bcor		ENSMUSG00000056071	0.621808	-1.85516	0.831873	-2.2301	0.0257406	0.727724	S100a9		ENSMUSG00000040325	12.6837	2.06516	0.8424	2.45152	0.0142253	0.42251	Vprbp
ENSMUSG00000038241	31.8374	-1.44448	0.558164	-2.58791	0.00965595	0.274299	Cep250		ENSMUSG00000052539	9.46252	-3.20515	0.976105	-3.28361	0.00102486	0.0269454	Magi3		ENSMUSG00000003378	11.312	2.09745	0.873105	2.40229	0.0162927	0.487354	Grik5		ENSMUSG00000070047	0.760166	-2.31066	1.03658	-2.22912	0.0258058	0.727724	Fat1		ENSMUSG00000031232	11.1741	1.60839	0.657567	2.44597	0.0144462	0.427766	Magt1
ENSMUSG00000033444	46.0387	1.10408	0.427761	2.58106	0.00984964	0.275671	Specc1l		ENSMUSG00000020232	10.2088	-2.2643	0.690081	-3.28122	0.0010336	0.027011	Hmg20b		ENSMUSG00000028163	141.704	-0.969602	0.403386	-2.40366	0.016232	0.487354	Nfkb1		ENSMUSG00000099397	33.853	0.6145	0.274605	2.23776	0.0252364	0.727724	Gm7809		ENSMUSG00000011382	4.101	2.67153	1.09579	2.438	0.0147687	0.430768	Dhdh
ENSMUSG00000035901	53.4289	-0.859551	0.333126	-2.58026	0.00987255	0.275671	Dennd5a		ENSMUSG00000097041	3.41828	-1.91855	0.584686	-3.28134	0.00103317	0.027011	Pafah1b1-ps1		ENSMUSG00000071645	6.47665	-2.52523	1.05109	-2.40247	0.0162846	0.487354	Tut1		ENSMUSG00000020063	52.2463	0.976874	0.438966	2.2254	0.0260546	0.729616	Sirt1		ENSMUSG00000038628	6.48276	2.57982	1.05744	2.43969	0.0146999	0.430768	Polr3k
ENSMUSG00000039004	155.883	0.869551	0.336707	2.58252	0.00980823	0.275671	Bmp6		ENSMUSG00000075706	16.2011	-1.65888	0.505797	-3.27974	0.00103902	0.0270708	Gpx4		ENSMUSG00000029767	387.78	-0.482666	0.201153	-2.39949	0.0164179	0.489618	Calu		ENSMUSG00000028673	33.487	1.38638	0.623206	2.2246	0.0261081	0.729616	Fuca1		ENSMUSG00000050761	1.2457	-1.40161	0.5742	-2.44097	0.0146477	0.430768	Gp1bb
ENSMUSG00000052798	11.1516	2.33681	0.905753	2.57996	0.00988122	0.275671	Nup107		ENSMUSG00000025981	104.179	-2.15965	0.659507	-3.27465	0.00105793	0.0274809	Coq10b		ENSMUSG00000001741	36.3457	1.32216	0.55508	2.38193	0.0172221	0.509002	Il16		ENSMUSG00000029169	40.6943	0.863219	0.387727	2.22636	0.0259902	0.729616	Dhx15		ENSMUSG00000060376	13.673	-2.3531	0.963632	-2.44191	0.0146098	0.430768	Bckdha
ENSMUSG00000066406	87.5501	-1.00504	0.389264	-2.58189	0.009826	0.275671	Akap13		ENSMUSG00000017493	259.305	-2.15447	0.658777	-3.2704	0.00107394	0.0275656	Igfbp4		ENSMUSG00000021457	5.2791	-2.34603	0.984857	-2.3821	0.0172141	0.509002	Syk		ENSMUSG00000025035	4.7652	-2.16018	0.972313	-2.2217	0.0263039	0.731142	Arl3		ENSMUSG00000092458	1.37181	-1.34895	0.553105	-2.43887	0.0147333	0.430768	Gm18737
ENSMUSG00000076258	78.1418	-0.449855	0.174179	-2.58272	0.00980243	0.275671	Gm23935		ENSMUSG00000023800	101.051	2.47484	0.756585	3.27106	0.00107145	0.0275656	Tiam2		ENSMUSG00000078786	3.35079	1.97873	0.830304	2.38314	0.0171657	0.509002	BC024978		ENSMUSG00000028525	230.639	1.14364	0.514816	2.22146	0.0263199	0.731142	Pde4b		ENSMUSG00000020709	1.23129	1.35406	0.556925	2.43132	0.015044	0.433397	Adap2
ENSMUSG00000026674	227.795	-0.605228	0.235055	-2.57484	0.0100287	0.278953	Ddr2		ENSMUSG00000024014	26.5179	-2.53097	0.773768	-3.27097	0.0010718	0.0275656	Pim1		ENSMUSG00000031239	94.0167	1.79123	0.752829	2.37933	0.017344	0.511079	Itm2a		ENSMUSG00000006932	292.48	0.536008	0.241755	2.21715	0.0266127	0.732716	Ctnnb1		ENSMUSG00000028607	16.0058	2.05367	0.844423	2.43204	0.0150141	0.433397	Cpt2
ENSMUSG00000022841	14.4704	-1.06816	0.41536	-2.57165	0.0101216	0.280703	Ap2m1		ENSMUSG00000050989	79.0375	-2.89935	0.885998	-3.27241	0.00106636	0.0275656	Selenon		ENSMUSG00000039529	20.6191	-2.0061	0.843976	-2.37697	0.0174556	0.512844	Atp8b1		ENSMUSG00000042379	4.26411	2.4765	1.11692	2.21725	0.026606	0.732716	Esm1		ENSMUSG00000038400	1.35482	1.67749	0.690507	2.42935	0.0151257	0.433397	Pmepa1
ENSMUSG00000069565	30.6946	-0.91121	0.354568	-2.56992	0.0101723	0.281272	Dazap1		ENSMUSG00000046523	5.62878	3.83518	1.17517	3.26352	0.00110039	0.0281609	Kctd4		ENSMUSG00000021277	30.1254	1.30351	0.549486	2.37223	0.0176813	0.517084	Traf3		ENSMUSG00000042659	42.6585	-1.44569	0.651553	-2.21884	0.0264974	0.732716	Arrdc4		ENSMUSG00000040620	16.2384	-1.81247	0.744677	-2.4339	0.0149372	0.433397	Dhx33
ENSMUSG00000040462	70.4622	1.04855	0.408185	2.5688	0.0102052	0.281351	Os9		ENSMUSG00000083646	7.70159	-2.78365	0.85326	-3.26237	0.00110485	0.0281917	Gm6088		ENSMUSG00000103622	9.47735	2.11646	0.892363	2.37174	0.0177044	0.517084	Gm38391		ENSMUSG00000001366	10.5924	-2.00865	0.907344	-2.21377	0.0268447	0.734756	Fbxo9		ENSMUSG00000046806	4.12673	-1.85926	0.765	-2.4304	0.0150821	0.433397	3110062M04Rik
ENSMUSG00000038175	13.828	2.0208	0.788151	2.56397	0.0103481	0.284452	Mylip		ENSMUSG00000039671	14.0806	2.32768	0.713773	3.26109	0.00110983	0.0282355	Zmynd8		ENSMUSG00000029406	28.314	1.21608	0.513539	2.36803	0.017883	0.520763	Pitpnm2		ENSMUSG00000044712	4.45789	2.06563	0.932727	2.21462	0.0267863	0.734756	Slc38a6		ENSMUSG00000056493	19.3628	-1.25951	0.518053	-2.43124	0.0150472	0.433397	Foxk1
ENSMUSG00000021831	8.16523	-2.28809	0.893294	-2.5614	0.010425	0.284731	Ero1l		ENSMUSG00000031584	54.782	-2.86822	0.880362	-3.258	0.001122	0.0284613	Gsr		ENSMUSG00000008450	5.57379	2.29252	0.969033	2.36578	0.0179921	0.521437	Nutf2		ENSMUSG00000022637	13.9998	1.31167	0.593307	2.21078	0.0270509	0.734964	Cblb		ENSMUSG00000050022	0.811992	-2.17689	0.896682	-2.42772	0.015194	0.434077	Amz1
ENSMUSG00000026193	10.8852	0.969815	0.37845	2.5626	0.0103893	0.284731	Fn1		ENSMUSG00000031610	72.0517	3.93016	1.20847	3.25217	0.00114528	0.0289668	Scrg1		ENSMUSG00000026223	229.564	0.674893	0.285321	2.36538	0.0180114	0.521437	Itm2c		ENSMUSG00000037369	21.0938	1.01548	0.459675	2.20913	0.0271653	0.734964	Kdm6a		ENSMUSG00000026031	51.1261	0.836256	0.344713	2.42595	0.0152686	0.43493	Cflar
ENSMUSG00000031668	8.5761	-2.14684	0.83842	-2.56058	0.0104497	0.284731	Eif2ak3		ENSMUSG00000031880	70.74	3.39572	1.04458	3.25081	0.00115076	0.0290207	Rrad		ENSMUSG00000038248	27.5162	0.994556	0.420724	2.36392	0.0180828	0.521977	Sobp		ENSMUSG00000039047	22.4718	-1.38345	0.625954	-2.21015	0.0270946	0.734964	Pigk		ENSMUSG00000031480	9.5233	-2.2218	0.917539	-2.42148	0.0154573	0.439024	Thsd1
ENSMUSG00000010097	66.8636	-0.821972	0.32222	-2.55097	0.0107424	0.28977	Nxf1		ENSMUSG00000035572	7.53309	2.86998	0.883456	3.24858	0.00115983	0.0290797	Dcaf10		ENSMUSG00000022708	544.399	0.440091	0.186599	2.35848	0.0183499	0.523239	Zbtb20		ENSMUSG00000056234	1.2431	-1.71743	0.777436	-2.20909	0.0271682	0.734964	Ncoa4		ENSMUSG00000022914	34.8814	-1.06056	0.438676	-2.41763	0.0156218	0.440191	Brwd1
ENSMUSG00000021037	15.3957	1.87687	0.736072	2.54984	0.0107771	0.28977	Ahsa1		ENSMUSG00000040102	6.01455	3.82008	1.17575	3.24906	0.00115789	0.0290797	Klhl42		ENSMUSG00000032514	7.7611	1.76285	0.747713	2.35765	0.0183908	0.523239	Ttc21a		ENSMUSG00000025246	40.3573	1.08432	0.491118	2.20787	0.0272535	0.735133	Tbl1x		ENSMUSG00000031289	32.6589	1.13966	0.472269	2.41316	0.0158147	0.440191	Il13ra2
ENSMUSG00000031948	19.7316	1.84444	0.723716	2.54857	0.0108167	0.28977	Kars		ENSMUSG00000106918	23.6719	-2.40259	0.740149	-3.24609	0.00117002	0.0292506	Mrpl33		ENSMUSG00000045896	7.21348	1.20839	0.512509	2.35779	0.0183843	0.523239	Paip2b		ENSMUSG00000028382	102.778	0.640639	0.290326	2.20662	0.0273404	0.735346	Ptbp3		ENSMUSG00000033948	1.42345	-1.13367	0.469774	-2.41322	0.0158121	0.440191	Zswim5
ENSMUSG00000047888	62.7304	-0.859569	0.337293	-2.54844	0.0108207	0.28977	Tnrc6b		ENSMUSG00000032525	167.528	-1.69825	0.523329	-3.2451	0.00117409	0.0292678	Nktr		ENSMUSG00000048965	7.92535	1.03529	0.439092	2.35779	0.0183842	0.523239	Mrgpre		ENSMUSG00000031399	7.01131	-2.06387	0.936229	-2.20445	0.0274925	0.737306	Fam3a		ENSMUSG00000034799	0.663154	2.31336	0.956559	2.41842	0.015588	0.440191	Unc13a
ENSMUSG00000067629	4.10563	-1.60919	0.631337	-2.54887	0.0108074	0.28977	Syngap1		ENSMUSG00000024830	7.53742	3.23242	0.99681	3.24276	0.00118376	0.029424	Rps6kb2		ENSMUSG00000083289	2.50016	1.2779	0.541927	2.35806	0.0183706	0.523239	Gm8812		ENSMUSG00000016024	15.3342	2.25159	1.02248	2.20209	0.0276588	0.737648	Lbp		ENSMUSG00000055322	122.157	-0.635524	0.26325	-2.41415	0.015772	0.440191	Tns1
ENSMUSG00000090399	10.874	1.6295	0.638163	2.55343	0.0106668	0.28977	Gm38399		ENSMUSG00000025875	3.26632	3.59833	1.11267	3.23397	0.00122083	0.0302584	Tspan17		ENSMUSG00000020122	221.248	-0.791011	0.336499	-2.35071	0.0187379	0.524559	Egfr		ENSMUSG00000037868	36.1312	2.18063	0.990287	2.20202	0.0276638	0.737648	Egr2		ENSMUSG00000060739	1.58495	-1.8055	0.74794	-2.41396	0.0157802	0.440191	Nsa2
ENSMUSG00000027722	25.2518	-1.64101	0.645024	-2.54411	0.0109558	0.291717	Spata5		ENSMUSG00000025025	48.1742	-2.90022	0.897833	-3.23024	0.00123687	0.0305683	Mxi1		ENSMUSG00000022661	18.329	2.25321	0.958889	2.34982	0.0187827	0.524559	Cd200		ENSMUSG00000018770	41.8574	0.804134	0.365832	2.19809	0.0279424	0.740504	Atp5g3		ENSMUSG00000063458	7.5643	1.44619	0.598563	2.4161	0.0156878	0.440191	1700112E06Rik
ENSMUSG00000085787	2.57682	-1.36785	0.537595	-2.54439	0.010947	0.291717	Gm13092		ENSMUSG00000044328	21.0107	2.57387	0.797451	3.22762	0.00124823	0.0306743	Trp53i13		ENSMUSG00000037375	11.1694	2.39962	1.0195	2.35373	0.0185863	0.524559	Hhat		ENSMUSG00000019256	29.3466	1.42338	0.647188	2.19934	0.0278539	0.740504	Ahr		ENSMUSG00000059895	1.885	2.82096	1.17087	2.40929	0.0159837	0.443626	Ptp4a3
ENSMUSG00000018334	26.2438	-1.2625	0.497286	-2.53877	0.0111242	0.294525	Ksr1		ENSMUSG00000082810	0.442166	-1.8874	0.584767	-3.22762	0.00124825	0.0306743	Gm8682		ENSMUSG00000042292	8.12196	-1.43146	0.609308	-2.34931	0.0188081	0.524559	Mkl1		ENSMUSG00000025860	67.855	0.74671	0.34006	2.19582	0.0281047	0.740504	Xiap		ENSMUSG00000053470	21.3671	-1.47358	0.611906	-2.40819	0.016032	0.443703	Kdm3a
ENSMUSG00000025656	8.18603	-2.39347	0.942642	-2.53911	0.0111136	0.294525	Arhgef9		ENSMUSG00000035297	36.1834	2.8538	0.885099	3.22427	0.00126293	0.0309472	Cops4		ENSMUSG00000055148	356.501	0.9673	0.411488	2.35074	0.0187363	0.524559	Klf2		ENSMUSG00000036646	13.7772	1.26718	0.577087	2.19583	0.0281045	0.740504	Man1b1		ENSMUSG00000038406	22.1886	-1.08113	0.449694	-2.40415	0.01621	0.445325	Scaf1
ENSMUSG00000004637	19.0708	-1.58552	0.625414	-2.53514	0.0112401	0.296751	Wwox		ENSMUSG00000050299	56.7103	-1.07035	0.332371	-3.22034	0.00128038	0.031286	Gm9843		ENSMUSG00000064340	1.23387	1.2715	0.539768	2.35563	0.0184912	0.524559	mt-Tl1		ENSMUSG00000038206	14.1708	1.86679	0.8505	2.19493	0.0281687	0.740504	Fbxo8		ENSMUSG00000039713	23.5188	-1.19783	0.497978	-2.40538	0.0161557	0.445325	Plekhg5
ENSMUSG00000043633	1.5417	0.969494	0.38259	2.53403	0.0112759	0.296859	Fam221b		ENSMUSG00000026095	4.40262	-3.53404	1.09808	-3.21838	0.00128915	0.0314117	Asnsd1		ENSMUSG00000091537	4.24666	0.885457	0.376719	2.35045	0.0187509	0.524559	Tma7		ENSMUSG00000020612	179.578	0.609796	0.278207	2.19188	0.0283884	0.744177	Prkar1a		ENSMUSG00000068747	12.9731	-1.80771	0.752034	-2.40375	0.0162277	0.445325	Sort1
ENSMUSG00000020464	13.8666	-1.62519	0.642067	-2.53118	0.011368	0.297144	Pnpt1		ENSMUSG00000043889	38.6724	-1.58156	0.491738	-3.21626	0.00129873	0.0315563	Gm8399		ENSMUSG00000021339	7.10751	1.77942	0.758422	2.34622	0.018965	0.525974	Mrs2		ENSMUSG00000049755	2.56348	-2.29318	1.04887	-2.18633	0.0287914	0.752621	Zfp672		ENSMUSG00000024862	1.29724	1.79959	0.749837	2.39997	0.0163965	0.448694	Klc2
ENSMUSG00000031974	2.553	-2.01867	0.797659	-2.53074	0.0113822	0.297144	Abcb10		ENSMUSG00000094518	7.31757	-1.46484	0.456096	-3.21171	0.0013195	0.031971	Gm6421		ENSMUSG00000081656	0.592412	1.16772	0.497494	2.34719	0.0189154	0.525974	Gm11246		ENSMUSG00000001473	56.16	1.80897	0.828423	2.18363	0.0289892	0.754702	Tubb6		ENSMUSG00000005936	25.8772	-1.42734	0.59503	-2.39877	0.0164504	0.448906	Kctd20
ENSMUSG00000037331	23.0347	-1.37852	0.544362	-2.53236	0.0113297	0.297144	Larp1		ENSMUSG00000050891	2.52349	3.18993	0.994697	3.20694	0.00134157	0.0324149	Tatdn1		ENSMUSG00000008730	62.7069	0.884585	0.37741	2.34383	0.0190869	0.526637	Hipk1		ENSMUSG00000028187	16.0661	1.66586	0.76351	2.18184	0.029121	0.754702	Rpf1		ENSMUSG00000021994	0.388658	-1.2396	0.517243	-2.39655	0.0165504	0.450374	Wnt5a
ENSMUSG00000036545	271.265	0.669445	0.264711	2.52897	0.0114398	0.297818	Adamts2		ENSMUSG00000024525	12.8217	3.2037	1.00027	3.20283	0.00136082	0.0327886	Impa2		ENSMUSG00000064337	830.149	-0.27594	0.117759	-2.34326	0.0191161	0.526637	mt-Rnr1		ENSMUSG00000029064	278.135	0.312896	0.14337	2.18244	0.0290773	0.754702	Gnb1		ENSMUSG00000026307	1.68427	-1.93903	0.809672	-2.39484	0.0166276	0.451216	Scly
ENSMUSG00000038467	5.27817	1.29972	0.514677	2.52532	0.0115592	0.30009	Chmp4b		ENSMUSG00000006699	167.314	-1.36436	0.4263	-3.20048	0.001372	0.0328969	Cdc42		ENSMUSG00000064343	0.672145	1.41261	0.603003	2.34263	0.0191485	0.526637	mt-Tq		ENSMUSG00000034765	61.8093	1.15083	0.527701	2.18084	0.0291954	0.754702	Dusp5		ENSMUSG00000057554	21.3441	-1.46674	0.612966	-2.39285	0.016718	0.451253	Lgals8
ENSMUSG00000038679	55.4501	-1.13818	0.451213	-2.52248	0.011653	0.301686	Trps1		ENSMUSG00000032743	3.18853	3.57832	1.11812	3.20028	0.00137292	0.0328969	D430042O09Rik		ENSMUSG00000020889	310.61	0.720672	0.308398	2.33682	0.0194485	0.531933	Nr1d1		ENSMUSG00000011382	4.34443	-2.47816	1.1388	-2.17611	0.0295467	0.75969	Dhdh		ENSMUSG00000064373	2827.16	0.281222	0.11753	2.39277	0.0167216	0.451253	Sepp1
ENSMUSG00000045294	13.3106	-1.81158	0.719179	-2.51896	0.0117703	0.303881	Insig1		ENSMUSG00000008475	120.725	-1.78809	0.559141	-3.19792	0.00138422	0.0329847	Arpc5		ENSMUSG00000047153	9.4082	2.33762	1.00011	2.33737	0.0194198	0.531933	Khnyn		ENSMUSG00000032010	6.21895	-2.10081	0.965426	-2.17605	0.0295517	0.75969	Usp2		ENSMUSG00000032514	0.970415	1.26019	0.527017	2.39117	0.0167946	0.451969	Ttc21a
ENSMUSG00000031712	17.6788	1.58548	0.630528	2.51453	0.011919	0.306872	Il15		ENSMUSG00000040302	4.62887	3.37072	1.05385	3.19848	0.00138156	0.0329847	Rbm48		ENSMUSG00000000568	27.1936	0.970411	0.417559	2.32401	0.020125	0.533996	Hnrnpd		ENSMUSG00000016253	20.495	-2.15037	0.989596	-2.17297	0.0297822	0.761151	Nelfcd		ENSMUSG00000035049	2.74336	-2.09062	0.876195	-2.38602	0.0170319	0.457092	Rrp12
ENSMUSG00000002985	1773.2	0.439407	0.175264	2.50712	0.0121721	0.307602	Apoe		ENSMUSG00000020817	21.3753	2.45377	0.767977	3.19511	0.00139776	0.0332159	Rabep1		ENSMUSG00000013698	74.1156	1.00434	0.432785	2.32065	0.0203055	0.533996	Pea15a		ENSMUSG00000019132	37.002	1.0331	0.477051	2.16559	0.0303424	0.761151	BC005537		ENSMUSG00000067235	1.04892	2.50658	1.05162	2.38355	0.0171467	0.45891	H2-Q10
ENSMUSG00000021713	6.12082	-2.20355	0.878975	-2.50695	0.0121777	0.307602	Ppwd1		ENSMUSG00000000600	50.3395	-2.48413	0.778097	-3.19257	0.00141011	0.0332356	Krit1		ENSMUSG00000014301	0.83358	1.92788	0.826197	2.33343	0.0196254	0.533996	Pam16		ENSMUSG00000029233	7.71136	-1.68615	0.77862	-2.16556	0.0303446	0.761151	Srd5a3		ENSMUSG00000004937	29.5901	-1.6926	0.711389	-2.37929	0.017346	0.461481	Sgta
ENSMUSG00000025437	28.5712	-1.19315	0.475256	-2.51053	0.0120549	0.307602	Usp33		ENSMUSG00000035530	163.52	-1.35356	0.423919	-3.19298	0.00140815	0.0332356	Eif1		ENSMUSG00000019970	389.942	0.828849	0.355931	2.32868	0.0198759	0.533996	Sgk1		ENSMUSG00000029629	13.0511	1.39428	0.642981	2.16847	0.0301233	0.761151	Phf14		ENSMUSG00000014496	12.6449	-2.32411	0.977559	-2.37746	0.0174323	0.461481	Ankrd28
ENSMUSG00000025586	25.3706	-1.56272	0.622485	-2.51045	0.0120577	0.307602	Cpeb1		ENSMUSG00000070780	3.9306	-3.14447	0.98461	-3.19362	0.00140503	0.0332356	Rbm47		ENSMUSG00000022124	31.9568	0.939942	0.403701	2.32831	0.0198955	0.533996	Fbxl3		ENSMUSG00000031157	23.7522	1.38822	0.640647	2.1669	0.0302422	0.761151	Pqbp1		ENSMUSG00000029223	1.18865	-1.92659	0.810268	-2.37771	0.0174203	0.461481	Uchl1
ENSMUSG00000029823	105.898	-0.771324	0.307464	-2.50866	0.0121189	0.307602	Luc7l2		ENSMUSG00000024150	31.708	2.63477	0.826703	3.18708	0.00143715	0.0337808	Mcfd2		ENSMUSG00000024420	77.5452	0.98202	0.423006	2.32153	0.0202582	0.533996	Zfp521		ENSMUSG00000036676	10.2993	-1.61775	0.745964	-2.16867	0.0301078	0.761151	Tmtc3		ENSMUSG00000103220	8.32408	-2.38763	1.00344	-2.37944	0.0173392	0.461481	Gm37728
ENSMUSG00000038844	5.15553	1.95636	0.780182	2.50757	0.0121565	0.307602	Kif16b		ENSMUSG00000104126	24.5778	-1.48401	0.466014	-3.18448	0.00145013	0.0339935	Gm37486		ENSMUSG00000026701	110.361	0.800512	0.344806	2.32163	0.0202528	0.533996	Prdx6		ENSMUSG00000037197	12.9133	-1.50625	0.695222	-2.16658	0.030267	0.761151	Rbm17		ENSMUSG00000027809	20.1433	-1.84755	0.77788	-2.37511	0.0175439	0.463179	Etfdh
ENSMUSG00000042712	23.4116	-1.56455	0.623896	-2.50772	0.0121514	0.307602	Tceal9		ENSMUSG00000028367	68.9381	-1.76531	0.554628	-3.18287	0.00145823	0.0340911	Txn1		ENSMUSG00000026782	26.7335	1.14143	0.491963	2.32015	0.0203329	0.533996	Abi2		ENSMUSG00000037876	186.479	0.669452	0.308985	2.16662	0.0302642	0.761151	Jmjd1c		ENSMUSG00000011158	14.5699	-1.61401	0.681057	-2.36986	0.0177946	0.466596	Brf1
ENSMUSG00000060036	32.4272	-0.969353	0.387192	-2.50355	0.0122956	0.30891	Rpl3		ENSMUSG00000028680	84.8415	-3.78629	1.19338	-3.17275	0.00151002	0.0352066	Plk3		ENSMUSG00000030124	8.11689	1.89942	0.818565	2.32043	0.0203176	0.533996	Lag3		ENSMUSG00000059552	29.1735	1.4152	0.651879	2.17095	0.0299348	0.761151	Trp53		ENSMUSG00000027550	11.2962	-1.97008	0.83147	-2.3694	0.0178171	0.466596	Lrrcc1
ENSMUSG00000103869	6.34252	2.34889	0.937899	2.50442	0.0122654	0.30891	Gm37420		ENSMUSG00000009687	213.646	-2.21315	0.698207	-3.16976	0.00152564	0.0354753	Fxyd5		ENSMUSG00000031988	17.1619	1.55994	0.670104	2.32791	0.0199171	0.533996	Vps26b		ENSMUSG00000037664	23.9979	1.41186	0.652409	2.16407	0.0304587	0.761959	Cdkn1c		ENSMUSG00000050890	4.17103	2.44904	1.03344	2.36979	0.0177984	0.466596	Pdik1l
ENSMUSG00000013663	215.772	-0.596147	0.239315	-2.49105	0.0127365	0.314078	Pten		ENSMUSG00000024773	77.4301	-2.95089	0.932048	-3.16602	0.00154539	0.0358381	Atg2a		ENSMUSG00000032006	4.18693	2.38402	1.02693	2.3215	0.0202597	0.533996	Pdgfd		ENSMUSG00000037262	2.46569	1.86166	0.862081	2.15949	0.0308119	0.766672	Kin		ENSMUSG00000006019	1.68495	2.08388	0.88184	2.3631	0.0181226	0.470801	Dhx34
ENSMUSG00000018001	58.6184	-0.916586	0.367237	-2.4959	0.012564	0.314078	Cyth3		ENSMUSG00000026932	10.5913	3.02969	0.958874	3.15964	0.00157965	0.0365348	Nacc2		ENSMUSG00000032340	63.8071	1.13969	0.489882	2.32647	0.0199937	0.533996	Neo1		ENSMUSG00000038205	8.42559	-1.87188	0.866571	-2.1601	0.0307648	0.766672	Prkab2		ENSMUSG00000034653	2.3971	-2.21922	0.938787	-2.36392	0.0180827	0.470801	Ythdc2
ENSMUSG00000025261	197.921	-0.714215	0.286271	-2.49489	0.0125997	0.314078	Huwe1		ENSMUSG00000019254	41.7747	-2.7211	0.862662	-3.1543	0.00160883	0.0371104	Ppp1r12c		ENSMUSG00000034810	19.8024	-2.81581	1.21108	-2.32504	0.0200697	0.533996	Scn7a		ENSMUSG00000039523	13.5563	-1.67029	0.77416	-2.15755	0.0309625	0.768365	Cep104		ENSMUSG00000057897	1.49106	-0.944544	0.399683	-2.36323	0.0181163	0.470801	Camk2b
ENSMUSG00000027667	12.235	-1.8157	0.728749	-2.49153	0.0127195	0.314078	Zfp639		ENSMUSG00000028626	493.932	2.96145	0.939293	3.15285	0.00161687	0.0371967	Col9a2		ENSMUSG00000051518	6.12315	2.14512	0.920252	2.33102	0.0197525	0.533996	Rps19bp1		ENSMUSG00000026755	15.7599	-1.65517	0.768054	-2.15502	0.0311603	0.769112	Arpc5l		ENSMUSG00000001995	2.58492	-2.08279	0.881939	-2.36161	0.018196	0.47145	Sipa1l2
ENSMUSG00000030094	8.79222	-2.15061	0.863212	-2.4914	0.0127242	0.314078	Xpc		ENSMUSG00000022960	7.23341	-3.70089	1.17491	-3.14993	0.00163311	0.0372728	Donson		ENSMUSG00000092193	62.7675	0.424066	0.182519	2.3234	0.0201574	0.533996	Cd9-ps		ENSMUSG00000036026	25.6619	1.64121	0.762243	2.15313	0.0313083	0.769112	Tmem63b		ENSMUSG00000026333	3.92154	-2.43489	1.03197	-2.35946	0.0183017	0.472931	Gin1
ENSMUSG00000057666	2.32248	-1.52294	0.610658	-2.49394	0.0126334	0.314078	Gapdh		ENSMUSG00000063273	18.0952	-2.36481	0.750719	-3.15006	0.00163235	0.0372728	Naa15		ENSMUSG00000026335	631.133	0.4781	0.206178	2.31887	0.0204019	0.534389	Pam		ENSMUSG00000036030	0.681942	-1.68797	0.783616	-2.15408	0.0312337	0.769112	Prtg		ENSMUSG00000049323	6.87352	2.35473	0.998844	2.35746	0.0184006	0.47423	Smcr8
ENSMUSG00000099697	24.8269	-1.58065	0.633817	-2.49386	0.0126362	0.314078	Gm37494		ENSMUSG00000082431	3.44945	2.59901	0.824827	3.15097	0.00162727	0.0372728	Tdpx-ps1		ENSMUSG00000020363	891.948	-0.812765	0.351008	-2.31552	0.0205847	0.537754	Gfpt2		ENSMUSG00000060743	18.1437	0.635007	0.294948	2.15294	0.0313232	0.769112	H3f3a		ENSMUSG00000019302	43.2083	-0.994734	0.423998	-2.34608	0.018972	0.474586	Atp6v0a1
ENSMUSG00000038342	58.6093	-1.11397	0.448686	-2.48273	0.0130379	0.320664	Mlxip		ENSMUSG00000031972	0.408482	-2.19517	0.698036	-3.14478	0.00166211	0.0378348	Acta1		ENSMUSG00000025213	25.1557	1.74708	0.756218	2.31028	0.0208725	0.540042	Kazald1		ENSMUSG00000027435	411.374	0.45348	0.210858	2.15064	0.0315042	0.771522	Cd93		ENSMUSG00000020592	1.07086	1.80056	0.767529	2.34592	0.0189804	0.474586	Sdc1
ENSMUSG00000036478	43.3745	-1.13659	0.458197	-2.48057	0.0131173	0.320716	Btg1		ENSMUSG00000059182	47.6368	-2.90823	0.925153	-3.14352	0.00166932	0.0378992	Skap2		ENSMUSG00000039232	11.3298	-1.42397	0.615866	-2.31214	0.02077	0.540042	Stx11		ENSMUSG00000082394	0.631645	1.31127	0.610593	2.14754	0.0317507	0.775516	Gm4596		ENSMUSG00000020961	73.9278	0.918418	0.391709	2.34465	0.0190452	0.474586	Ston2
ENSMUSG00000079012	2.22853	2.04559	0.824876	2.47987	0.013143	0.320716	Serpina3m		ENSMUSG00000019768	33.3057	-2.81845	0.897524	-3.14025	0.00168805	0.0382242	Esr1		ENSMUSG00000073147	12.6037	1.34203	0.580708	2.31102	0.0208317	0.540042	5031425E22Rik		ENSMUSG00000053477	287.37	0.43592	0.203099	2.14634	0.031846	0.775809	Tcf4		ENSMUSG00000022442	1.01522	1.55517	0.662855	2.34616	0.0189678	0.474586	Ttll1
ENSMUSG00000106918	12.7592	-1.22716	0.494732	-2.48046	0.0131214	0.320716	Mrpl33		ENSMUSG00000020241	297.062	1.85475	0.591371	3.13636	0.00171061	0.0386339	Col6a2		ENSMUSG00000084153	5.46211	0.68444	0.2963	2.30996	0.0208904	0.540042	Gm12186		ENSMUSG00000049124	2.09972	-1.00398	0.468237	-2.14416	0.0320202	0.778017	Gm8186		ENSMUSG00000026617	1.61393	2.26978	0.96554	2.35079	0.0187335	0.474586	Bpnt1
ENSMUSG00000032609	35.7842	-1.44545	0.585169	-2.47014	0.0135061	0.327864	Klhdc8b		ENSMUSG00000105452	5.93253	-1.58561	0.505747	-3.13519	0.00171742	0.0386866	Gm5276		ENSMUSG00000042331	6.73615	2.04891	0.888298	2.30656	0.0210792	0.542091	Specc1		ENSMUSG00000032939	4.33118	-2.24017	1.04739	-2.13881	0.0324513	0.786437	Nup93		ENSMUSG00000027282	22.2411	1.29745	0.552084	2.3501	0.0187682	0.474586	Mtch2
ENSMUSG00000096991	7.03956	-2.25303	0.912016	-2.47038	0.0134968	0.327864	Gm26789		ENSMUSG00000024048	148.974	-1.49351	0.476799	-3.13236	0.00173409	0.0389606	Myl12a		ENSMUSG00000090137	4.69515	-0.939462	0.407247	-2.30686	0.0210627	0.542091	Uba52		ENSMUSG00000001138	5.03169	1.66552	0.780777	2.13316	0.0329115	0.789368	Cnnm3		ENSMUSG00000032580	73.3393	-0.851723	0.363153	-2.34536	0.0190089	0.474586	Rbm5
ENSMUSG00000044042	9.25561	-1.7319	0.701919	-2.46738	0.0136106	0.329546	Fmn1		ENSMUSG00000073838	2.2478	3.32711	1.06365	3.12801	0.00175997	0.0394397	Tufm		ENSMUSG00000012428	15.7653	-2.83098	1.22938	-2.30277	0.0212915	0.546134	Steap4		ENSMUSG00000045201	39.6024	-1.78332	0.835791	-2.13369	0.0328683	0.789368	Lrrc3b		ENSMUSG00000055320	19.0075	-1.36478	0.579293	-2.35593	0.0184762	0.474586	Tead1
ENSMUSG00000010453	61.2437	-0.962509	0.390532	-2.46461	0.0137162	0.330564	Kansl3		ENSMUSG00000001119	319.711	1.71557	0.549813	3.12028	0.00180682	0.0401291	Col6a1		ENSMUSG00000080877	3.07124	-0.636913	0.27686	-2.30049	0.0214206	0.546611	Rpl22-ps1		ENSMUSG00000066043	14.5851	-0.91525	0.42851	-2.13589	0.0326886	0.789368	Phactr4		ENSMUSG00000056962	19.5977	-1.38586	0.589113	-2.35244	0.0186505	0.474586	Jmjd6
ENSMUSG00000029012	15.9254	-1.78636	0.72513	-2.4635	0.0137588	0.330564	Orc5		ENSMUSG00000025795	8.14555	-3.83745	1.23	-3.11987	0.00180929	0.0401291	Rassf3		ENSMUSG00000091845	1.01511	-0.976998	0.424534	-2.30134	0.0213723	0.546611	Rpl36-ps12		ENSMUSG00000070643	164.887	-0.799205	0.374394	-2.13467	0.0327884	0.789368	Sox13		ENSMUSG00000061232	452.752	-0.395557	0.16871	-2.3446	0.0190477	0.474586	H2-K1
ENSMUSG00000086228	3.03852	-1.46569	0.594807	-2.46415	0.013734	0.330564	Ubap1l		ENSMUSG00000037406	2.74006	3.31249	1.06135	3.12101	0.0018023	0.0401291	Htra4		ENSMUSG00000020003	14.7556	-1.79898	0.783409	-2.29634	0.0216563	0.550511	Pex7		ENSMUSG00000026970	92.6404	0.760996	0.357	2.13164	0.0330365	0.790328	Rbms1		ENSMUSG00000082154	1.06117	-1.57803	0.672683	-2.34588	0.0189823	0.474586	Gm16464
ENSMUSG00000017831	29.2834	-1.0527	0.427735	-2.46111	0.0138508	0.331922	Rab5a		ENSMUSG00000060680	6.62634	-1.4357	0.459978	-3.12124	0.00180093	0.0401291	Gm8894		ENSMUSG00000020105	19.7148	1.48997	0.648983	2.29585	0.0216846	0.550511	Lrig3		ENSMUSG00000001751	5.60768	2.37676	1.11601	2.12969	0.0331968	0.792128	Naglu		ENSMUSG00000083829	6.02579	1.491	0.635687	2.3455	0.0190018	0.474586	Gm2199
ENSMUSG00000068196	230.682	-1.04037	0.422921	-2.45997	0.0138949	0.332126	Col8a1		ENSMUSG00000019297	3.39162	3.52465	1.13408	3.10793	0.00188403	0.0413625	Nop9		ENSMUSG00000024163	22.9383	1.08133	0.472158	2.29018	0.0220109	0.552546	Mapk8ip3		ENSMUSG00000035566	45.4445	1.16246	0.546172	2.12839	0.0333051	0.792678	Pcdh17		ENSMUSG00000090592	0.774838	-1.6788	0.713398	-2.35325	0.0186102	0.474586	Gm17571
ENSMUSG00000031539	7.24293	2.60387	1.05947	2.45772	0.0139824	0.333366	Ap3m2		ENSMUSG00000020183	8.52062	3.65979	1.17719	3.10891	0.00187781	0.0413625	Cpm		ENSMUSG00000028134	15.3447	1.14822	0.501351	2.29025	0.0220068	0.552546	Ptbp2		ENSMUSG00000041297	24.062	-0.945326	0.445704	-2.12098	0.0339239	0.805345	Cdk13		ENSMUSG00000032327	0.352228	-1.26161	0.538382	-2.34334	0.0191119	0.474969	Stra6
ENSMUSG00000026723	4.84459	-2.38282	0.971722	-2.45217	0.0141999	0.334288	Trdmt1		ENSMUSG00000024451	0.450891	-2.18935	0.704148	-3.10922	0.00187582	0.0413625	Arap3		ENSMUSG00000041453	5.02982	1.13726	0.496228	2.29181	0.0219169	0.552546	Rpl21		ENSMUSG00000050931	5.55894	-2.04812	0.96629	-2.11957	0.0340424	0.806103	Sgms2		ENSMUSG00000000753	0.525095	-1.23846	0.532467	-2.32588	0.0200248	0.477784	Serpinf1
ENSMUSG00000026750	16.5655	1.31741	0.537202	2.45235	0.0141926	0.334288	Psmb7		ENSMUSG00000040018	1.60224	3.09461	0.995532	3.1085	0.00188038	0.0413625	Cox15		ENSMUSG00000048200	11.1831	2.29222	0.999641	2.29304	0.0218455	0.552546	Cracr2b		ENSMUSG00000035311	5.32974	-2.16409	1.02316	-2.1151	0.0344217	0.813017	Gnptab		ENSMUSG00000001467	0.641059	-1.62093	0.698544	-2.32044	0.0203171	0.477784	Cyp51
ENSMUSG00000029673	50.682	-0.788474	0.321391	-2.45332	0.0141544	0.334288	Auts2		ENSMUSG00000021613	351.339	3.24943	1.04579	3.10715	0.00188901	0.0413669	Hapln1		ENSMUSG00000079491	0.540266	-1.56884	0.6852	-2.28961	0.0220438	0.552546	H2-T10		ENSMUSG00000016933	162.195	-0.677122	0.320932	-2.10986	0.0348706	0.815345	Plcg1		ENSMUSG00000003949	7.51723	-2.37021	1.01319	-2.33936	0.0193169	0.477784	Hlf
ENSMUSG00000034707	102.484	-0.650929	0.265109	-2.45532	0.0140758	0.334288	Gns		ENSMUSG00000008763	13.522	2.15878	0.695093	3.10574	0.00189801	0.0414591	Man1a2		ENSMUSG00000009291	329.077	-0.502463	0.219966	-2.28428	0.022355	0.553599	Pttg1ip		ENSMUSG00000019809	11.8834	-2.07476	0.98286	-2.11095	0.0347769	0.815345	Pex3		ENSMUSG00000015016	7.91756	2.0582	0.888333	2.31693	0.0205077	0.477784	Acsf3
ENSMUSG00000048402	3.27283	2.06114	0.83978	2.45438	0.0141128	0.334288	Gli2		ENSMUSG00000062797	11.1212	3.14286	1.01259	3.10377	0.00191072	0.0416316	Hikeshi		ENSMUSG00000024335	211.349	0.625859	0.274356	2.2812	0.0225368	0.553599	Brd2		ENSMUSG00000041028	89.1197	0.860826	0.408002	2.10986	0.0348708	0.815345	Ghitm		ENSMUSG00000020733	1.57735	1.57422	0.68056	2.31312	0.0207159	0.477784	Slc9a3r1
ENSMUSG00000003778	82.3307	-0.862009	0.352913	-2.44255	0.0145838	0.342462	Brd8		ENSMUSG00000001128	13.5582	-3.95114	1.27395	-3.10147	0.0019256	0.0418505	Cfp		ENSMUSG00000029390	19.2591	0.433571	0.189792	2.28445	0.0223452	0.553599	Tmed2		ENSMUSG00000062906	8.76275	-1.65403	0.783877	-2.11006	0.0348534	0.815345	Hdac10		ENSMUSG00000022283	56.6778	0.554631	0.239171	2.31897	0.0203967	0.477784	Pabpc1
ENSMUSG00000097147	3.12105	-2.51812	1.03171	-2.44072	0.0146582	0.343346	Gm26780		ENSMUSG00000020859	132.934	-1.50421	0.485562	-3.09787	0.00194919	0.0419416	Spag9		ENSMUSG00000030878	55.5804	-1.284	0.562897	-2.28106	0.0225452	0.553599	Cdr2		ENSMUSG00000029505	117.786	0.719188	0.341696	2.10476	0.0353125	0.819497	Ep400		ENSMUSG00000022892	127.219	-0.563827	0.242283	-2.32714	0.0199579	0.477784	App
ENSMUSG00000038156	86.9392	-1.06723	0.437475	-2.43951	0.0147071	0.343631	Spon1		ENSMUSG00000026584	2.1566	2.48842	0.803144	3.09835	0.00194602	0.0419416	Scyl3		ENSMUSG00000031075	24.1764	2.66732	1.16827	2.28315	0.0224217	0.553599	Ano1		ENSMUSG00000034274	15.6968	1.8857	0.895466	2.10583	0.0352194	0.819497	Thoc5		ENSMUSG00000025176	0.847369	-1.23475	0.532512	-2.31872	0.0204101	0.477784	Hoga1
ENSMUSG00000032727	34.2715	-1.4944	0.613022	-2.43775	0.014779	0.343754	Mier3		ENSMUSG00000031400	36.2222	-3.34973	1.08057	-3.09996	0.00193549	0.0419416	G6pdx		ENSMUSG00000056851	40.5245	0.551655	0.24112	2.28788	0.0221442	0.553599	Pcbp2		ENSMUSG00000061207	12.9784	-1.40474	0.667128	-2.10565	0.035235	0.819497	Stk19		ENSMUSG00000026436	63.5201	-0.752464	0.324032	-2.32219	0.0202227	0.477784	Elk4
ENSMUSG00000037375	17.7442	-1.9844	0.814084	-2.43758	0.0147859	0.343754	Hhat		ENSMUSG00000080950	1.57089	-2.21922	0.71626	-3.09834	0.0019461	0.0419416	Gm7278		ENSMUSG00000078671	45.2784	0.971478	0.426028	2.28031	0.022589	0.553599	Chd2		ENSMUSG00000001173	4.88907	2.10828	1.00429	2.09928	0.0357922	0.822408	Ocrl		ENSMUSG00000028300	3.12143	2.36307	1.02105	2.31436	0.0206482	0.477784	3110043O21Rik
ENSMUSG00000027678	33.2716	-0.990327	0.406668	-2.43522	0.0148827	0.344292	Ncoa3		ENSMUSG00000022305	4.21428	3.4772	1.12469	3.09169	0.00199021	0.0426579	Lrp12		ENSMUSG00000081485	0.392803	-1.09723	0.481066	-2.28084	0.022558	0.553599	Gm12338		ENSMUSG00000021375	27.5204	1.23404	0.588101	2.09835	0.0358745	0.822408	Kif13a		ENSMUSG00000028494	84.0257	-0.926261	0.399771	-2.31698	0.0205048	0.477784	Plin2
ENSMUSG00000036932	5.14415	-2.3186	0.951814	-2.43598	0.0148516	0.344292	Aifm1		ENSMUSG00000082420	14.3309	-1.53333	0.496003	-3.09137	0.00199235	0.0426579	Gm6517		ENSMUSG00000089855	6.20864	0.481043	0.210918	2.28071	0.0225658	0.553599	Gm15662		ENSMUSG00000022098	18.6765	-1.50095	0.714429	-2.1009	0.0356493	0.822408	Bmp1		ENSMUSG00000029022	5.49102	2.60056	1.11804	2.32599	0.0200189	0.477784	Miip
ENSMUSG00000039908	6.91406	2.46073	1.01104	2.43386	0.0149386	0.344732	Slc26a11		ENSMUSG00000020718	14.1012	3.61073	1.16862	3.08973	0.00200335	0.0427876	Polg2		ENSMUSG00000050761	0.624773	1.23785	0.544247	2.27443	0.0229402	0.560817	Gp1bb		ENSMUSG00000039354	6.62835	2.33796	1.11449	2.09779	0.035924	0.822408	Smarcal1		ENSMUSG00000030061	9.56538	-1.25744	0.539921	-2.32893	0.0198625	0.477784	Uba3
ENSMUSG00000000628	3.24928	-2.18886	0.904859	-2.41901	0.0155628	0.353647	Hk2		ENSMUSG00000000594	80.1776	-2.1883	0.709188	-3.08564	0.00203114	0.0432744	Gm2a		ENSMUSG00000026349	33.4684	1.15733	0.510124	2.26872	0.0232853	0.563686	Ccnt2		ENSMUSG00000057133	30.1922	1.10473	0.526744	2.09729	0.0359682	0.822408	Chd6		ENSMUSG00000030761	113.736	-0.78679	0.339032	-2.3207	0.0203033	0.477784	Myo7a
ENSMUSG00000001441	19.1816	-1.2241	0.506537	-2.41662	0.0156655	0.353647	Npepps		ENSMUSG00000020029	77.4036	-1.86965	0.606475	-3.08281	0.00205054	0.0435802	Nudt4		ENSMUSG00000036552	4.97911	1.91778	0.84455	2.27077	0.0231609	0.563686	Ermard		ENSMUSG00000062647	12.204	0.690786	0.328647	2.10191	0.0355611	0.822408	Rpl7a		ENSMUSG00000031781	11.3817	-2.9732	1.27495	-2.33202	0.0196996	0.477784	Ciapin1
ENSMUSG00000006740	44.9512	-1.11965	0.462663	-2.42002	0.0155197	0.353647	Kif5b		ENSMUSG00000024782	25.5144	-2.69491	0.875478	-3.07822	0.00208241	0.0441492	Ak3		ENSMUSG00000040842	8.9373	1.10194	0.485583	2.26932	0.0232489	0.563686	Szrd1		ENSMUSG00000019984	6.58708	-1.92745	0.92186	-2.09082	0.0365439	0.823577	Med23		ENSMUSG00000032308	1.37645	-1.96263	0.844519	-2.32397	0.0201273	0.477784	Ulk3
ENSMUSG00000020264	62.5213	-1.64391	0.680158	-2.41695	0.0156512	0.353647	Slc36a2		ENSMUSG00000059343	9.25683	-1.69127	0.549947	-3.07534	0.00210265	0.0444692	Aldoart1		ENSMUSG00000068328	42.245	0.891694	0.392879	2.26964	0.0232296	0.563686	Aup1		ENSMUSG00000024659	105.205	-1.0957	0.522894	-2.09546	0.0361301	0.823577	Anxa1		ENSMUSG00000032470	7.66527	1.65282	0.711176	2.32406	0.0201221	0.477784	Mras
ENSMUSG00000020305	15.0668	-1.61083	0.665567	-2.42024	0.0155104	0.353647	Asb3		ENSMUSG00000038648	91.5598	1.87665	0.610881	3.07203	0.00212606	0.0447454	Creb3l2		ENSMUSG00000062098	32.1637	1.63465	0.721156	2.26671	0.0234078	0.56527	Btbd3		ENSMUSG00000025931	2.39179	-2.00067	0.956836	-2.09093	0.0365346	0.823577	Paqr8		ENSMUSG00000033392	17.1737	-1.41067	0.606033	-2.32772	0.0199271	0.477784	Clasp2
ENSMUSG00000020859	115.051	-0.744702	0.307564	-2.42129	0.0154655	0.353647	Spag9		ENSMUSG00000042105	11.6356	-3.41014	1.10985	-3.07262	0.00212185	0.0447454	Inpp5f		ENSMUSG00000020156	35.5904	1.62765	0.71966	2.26169	0.0237166	0.566495	Mum1		ENSMUSG00000032788	5.45971	-2.20344	1.05265	-2.09323	0.0363289	0.823577	Pdxk		ENSMUSG00000034854	0.931551	1.88438	0.814041	2.31485	0.0206213	0.477784	Mfsd12
ENSMUSG00000029016	13.432	-1.95465	0.807525	-2.42054	0.0154974	0.353647	Clcn6		ENSMUSG00000036552	1.59587	2.64828	0.862769	3.06951	0.0021441	0.0450157	Ermard		ENSMUSG00000028538	8.96703	-1.82866	0.807503	-2.26458	0.0235384	0.566495	St3gal3		ENSMUSG00000034936	12.4383	2.11626	1.01044	2.09438	0.0362259	0.823577	Arl4d		ENSMUSG00000035713	1.46373	1.75784	0.757686	2.32001	0.0203405	0.477784	Usp35
ENSMUSG00000031161	6.95399	-2.66649	1.10169	-2.42037	0.0155047	0.353647	Hdac6		ENSMUSG00000016494	91.0808	-3.63816	1.18882	-3.06032	0.00221104	0.0461649	Cd34		ENSMUSG00000034947	20.6118	-1.78881	0.790957	-2.26158	0.0237235	0.566495	Tmem106a		ENSMUSG00000105282	6.56021	-1.79757	0.859771	-2.09075	0.0365503	0.823577	RP24-188E19.2		ENSMUSG00000042613	51.3938	-1.09688	0.469802	-2.33477	0.0195554	0.477784	Pbxip1
ENSMUSG00000034723	20.8431	-1.81141	0.749309	-2.41744	0.0156299	0.353647	Tmx4		ENSMUSG00000022037	1440.21	2.34448	0.766029	3.06056	0.00220926	0.0461649	Clu		ENSMUSG00000057605	0.853356	-1.02187	0.451707	-2.26224	0.0236825	0.566495	Gm6807		ENSMUSG00000001270	23.5975	-1.5063	0.722279	-2.08549	0.037025	0.826027	Ckb		ENSMUSG00000056952	3.72125	1.19839	0.517675	2.31494	0.0206162	0.477784	Tatdn2
ENSMUSG00000106671	7.73745	-1.77078	0.733508	-2.41412	0.0157732	0.355221	Gm42900		ENSMUSG00000028538	3.55544	3.4446	1.12576	3.0598	0.00221485	0.0461649	St3gal3		ENSMUSG00000085711	3.35476	1.68369	0.744586	2.26124	0.0237446	0.566495	Gm15163		ENSMUSG00000021133	42.3901	1.04061	0.500501	2.07914	0.0376045	0.826027	Susd6		ENSMUSG00000057530	209.975	-0.408075	0.17578	-2.32151	0.0202595	0.477784	Ece1
ENSMUSG00000022961	438.561	-0.472241	0.195791	-2.41196	0.0158668	0.356469	Son		ENSMUSG00000021027	59.7484	-1.88742	0.617371	-3.05719	0.00223422	0.0464567	Ralgapa1		ENSMUSG00000015305	141.143	-0.862433	0.381994	-2.25771	0.0239634	0.57025	Sash1		ENSMUSG00000029407	22.2551	-1.5743	0.754597	-2.08628	0.0369532	0.826027	Uso1		ENSMUSG00000058239	3.21009	1.29994	0.558137	2.32906	0.0198558	0.477784	Usf2
ENSMUSG00000038481	14.1061	1.61081	0.668531	2.40948	0.0159752	0.358043	Cdk19		ENSMUSG00000029916	6.95564	3.17625	1.03976	3.05479	0.00225217	0.0467177	Agk		ENSMUSG00000029563	8.27002	-2.30395	1.02087	-2.25685	0.0240172	0.57025	Foxp2		ENSMUSG00000032186	14.2806	-2.13215	1.02514	-2.07986	0.0375381	0.826027	Tmod2		ENSMUSG00000058317	5.46721	-1.99719	0.859575	-2.32346	0.0201544	0.477784	Ube2e2
ENSMUSG00000021665	20.6265	-1.56769	0.652027	-2.40433	0.0162022	0.35883	Hexb		ENSMUSG00000038705	2.47556	3.20269	1.04911	3.05277	0.00226738	0.0469206	Gmeb2		ENSMUSG00000039115	32.6491	1.29484	0.574046	2.25564	0.024093	0.570681	Itga9		ENSMUSG00000033256	3.69236	2.10798	1.01297	2.08099	0.0374351	0.826027	Shf		ENSMUSG00000062110	2.93515	-2.12749	0.919963	-2.31258	0.0207455	0.477784	Scfd2
ENSMUSG00000024014	5.97842	-1.80849	0.751766	-2.40565	0.0161437	0.35883	Pim1		ENSMUSG00000018425	52.8308	-2.91352	0.954624	-3.05201	0.00227315	0.0469279	Dhx40		ENSMUSG00000022425	244.687	-1.34556	0.597028	-2.25376	0.0242113	0.570789	Enpp2		ENSMUSG00000034327	11.0613	1.44923	0.697147	2.0788	0.0376354	0.826027	Kctd9		ENSMUSG00000063317	15.753	1.55972	0.674154	2.31359	0.0206901	0.477784	Usp31
ENSMUSG00000029304	1418.49	-0.77276	0.321313	-2.40501	0.0161721	0.35883	Spp1		ENSMUSG00000037375	7.55636	3.05651	1.00172	3.05126	0.00227886	0.0469337	Hhat		ENSMUSG00000032440	181.421	-0.746391	0.33118	-2.25373	0.0242129	0.570789	Tgfbr2		ENSMUSG00000046768	79.1269	0.87109	0.418724	2.08034	0.037494	0.826027	Rhoj		ENSMUSG00000083992	16.7955	0.40013	0.172834	2.31511	0.0206068	0.477784	Gm11478
ENSMUSG00000042379	503.267	0.634976	0.264045	2.40481	0.016181	0.35883	Esm1		ENSMUSG00000027254	7.17736	2.84802	0.934091	3.04897	0.00229626	0.0471797	Map1a		ENSMUSG00000030674	20.3022	-2.08834	0.927376	-2.25188	0.0243297	0.572181	Qprt		ENSMUSG00000048154	251.136	-0.522911	0.250758	-2.08532	0.0370402	0.826027	Kmt2d		ENSMUSG00000096014	2.45985	-0.785855	0.33654	-2.3351	0.019538	0.477784	Sox1
ENSMUSG00000048271	51.183	-1.10358	0.458546	-2.40669	0.0160979	0.35883	Rbm33		ENSMUSG00000035275	12.7788	-3.3345	1.09641	-3.0413	0.00235559	0.048284	Raver2		ENSMUSG00000003665	1516.56	-1.04065	0.462345	-2.25081	0.0243977	0.572422	Has1		ENSMUSG00000073409	120.579	-0.93484	0.449464	-2.0799	0.037535	0.826027	H2-Q6		ENSMUSG00000097354	1.66124	2.14219	0.923203	2.32039	0.0203198	0.477784	2310001H17Rik
ENSMUSG00000028582	9.3437	-2.02494	0.842597	-2.40321	0.0162518	0.359076	Cc2d1b		ENSMUSG00000061904	348.359	-1.42646	0.469168	-3.04041	0.00236252	0.0483117	Slc25a3		ENSMUSG00000001131	104.397	-1.19217	0.530467	-2.24741	0.024614	0.57613	Timp1		ENSMUSG00000073771	9.14709	-1.9632	0.940826	-2.08668	0.0369171	0.826027	Btbd19		ENSMUSG00000100005	5.69485	-1.79831	0.773581	-2.32466	0.0200903	0.477784	B130024G19Rik
ENSMUSG00000032308	6.58718	-1.81131	0.755079	-2.39883	0.0164473	0.36254	Ulk3		ENSMUSG00000034902	24.4506	-2.81687	0.926929	-3.03893	0.0023742	0.0484359	Pip5k1c		ENSMUSG00000058833	28.4644	-0.833163	0.370957	-2.24598	0.0247051	0.576898	Rex1bd		ENSMUSG00000091021	1.35226	2.14757	1.03027	2.08447	0.0371175	0.826027	Gm17300		ENSMUSG00000000942	0.687798	1.7438	0.757772	2.30122	0.0213792	0.478407	Hoxa4
ENSMUSG00000089855	5.06817	-0.641144	0.267621	-2.39572	0.0165878	0.364775	Gm15662		ENSMUSG00000020235	18.7934	3.26304	1.07418	3.03769	0.00238397	0.0485208	Fzr1		ENSMUSG00000064899	0.786346	1.49407	0.665657	2.24451	0.0247997	0.577745	Snord118		ENSMUSG00000009207	2.47426	1.9966	0.961133	2.07734	0.0377698	0.826969	Lnp		ENSMUSG00000004446	1.00543	-1.87459	0.81374	-2.30367	0.0212411	0.478407	Bid
ENSMUSG00000034621	46.1082	-0.943306	0.394192	-2.39301	0.0167106	0.366614	Gpatch8		ENSMUSG00000028370	8.2693	2.6747	0.88091	3.03629	0.00239505	0.0486157	Pappa		ENSMUSG00000024909	88.5714	-0.824053	0.36767	-2.24129	0.0250076	0.579818	Efemp2		ENSMUSG00000024735	11.8231	-1.32149	0.637017	-2.07449	0.0380338	0.826969	Prpf19		ENSMUSG00000024078	2.21673	2.39117	1.03512	2.31005	0.0208855	0.478407	Ttc27
ENSMUSG00000021650	7.67321	2.27691	0.952291	2.39098	0.0168034	0.367786	Ptcd2		ENSMUSG00000028766	262.891	2.79357	0.920243	3.03569	0.00239987	0.0486157	Alpl		ENSMUSG00000030342	550.356	0.390931	0.17464	2.2385	0.0251887	0.579818	Cd9		ENSMUSG00000027615	9.65274	-2.02868	0.977839	-2.07465	0.0380185	0.826969	Hps3		ENSMUSG00000024769	0.957608	1.537	0.665732	2.30874	0.0209579	0.478407	Cdc42bpg
ENSMUSG00000006732	6.72264	-1.79194	0.750239	-2.38849	0.0169177	0.368064	Mettl1		ENSMUSG00000023367	68.1128	2.2371	0.737258	3.03435	0.00241055	0.048718	Tmem176a		ENSMUSG00000038095	72.0842	0.849244	0.379515	2.23771	0.02524	0.579818	Sbno1		ENSMUSG00000062825	13.7583	-0.789036	0.380258	-2.075	0.0379866	0.826969	Actg1		ENSMUSG00000025579	63.1519	-1.05263	0.457268	-2.302	0.0213351	0.478407	Gaa
ENSMUSG00000029101	5.31419	-1.97274	0.826059	-2.38813	0.0169342	0.368064	Rgs12		ENSMUSG00000018821	10.0969	3.72507	1.22862	3.03191	0.0024301	0.0489887	Avpi1		ENSMUSG00000039126	37.2953	-1.68815	0.753846	-2.23938	0.0251311	0.579818	Prune2		ENSMUSG00000030432	2.90405	-1.70566	0.823505	-2.07123	0.0383376	0.831414	Rpl28		ENSMUSG00000027523	4.23201	-0.84029	0.365122	-2.3014	0.0213692	0.478407	Gnas
ENSMUSG00000064351	317.26	-0.433005	0.181299	-2.38834	0.0169245	0.368064	mt-Co1		ENSMUSG00000027091	16.629	2.3719	0.78302	3.02916	0.00245233	0.0489887	Zc3h15		ENSMUSG00000052911	422.406	-0.45182	0.201908	-2.23775	0.0252377	0.579818	Lamb2		ENSMUSG00000031379	15.6819	-1.75439	0.847379	-2.07038	0.0384169	0.831414	Pir		ENSMUSG00000032841	21.8366	1.31706	0.570478	2.30869	0.0209607	0.478407	Prr5l
ENSMUSG00000012076	13.7845	2.15389	0.903586	2.38371	0.0171391	0.370555	Brms1l		ENSMUSG00000029135	162.896	-1.63941	0.541456	-3.02778	0.0024636	0.0489887	Fosl2		ENSMUSG00000096255	1.64979	1.2022	0.536994	2.23876	0.0251715	0.579818	Dynlt1		ENSMUSG00000052040	77.7777	0.454428	0.219696	2.06844	0.0385988	0.833413	Klf13		ENSMUSG00000037060	156.649	0.671338	0.291844	2.30033	0.0214295	0.478407	Prkcdbp
ENSMUSG00000022995	104.99	-0.82521	0.346646	-2.38056	0.0172865	0.370555	Enah		ENSMUSG00000030695	213.106	-1.53523	0.506656	-3.03013	0.00244452	0.0489887	Aldoa		ENSMUSG00000019338	4.86441	2.00775	0.898979	2.23336	0.025525	0.580972	Zfp687		ENSMUSG00000029171	31.7	1.27484	0.616632	2.06743	0.038694	0.833533	Pgm1		ENSMUSG00000040451	39.7531	-1.06851	0.463874	-2.30345	0.0212537	0.478407	Sgms1
ENSMUSG00000027875	30.5735	-1.92525	0.808519	-2.3812	0.0172562	0.370555	Hmgcs2		ENSMUSG00000031453	74.5632	-2.18398	0.720838	-3.02977	0.00244737	0.0489887	Rasa3		ENSMUSG00000043241	13.1256	1.41313	0.63198	2.23604	0.0253492	0.580972	Upf2		ENSMUSG00000001120	8.4294	2.19559	1.066	2.05966	0.0394313	0.839873	Pcbp3		ENSMUSG00000040506	10.9288	1.4673	0.637599	2.30129	0.021375	0.478407	Ambra1
ENSMUSG00000033538	20.4004	-1.61018	0.676462	-2.38029	0.017299	0.370555	Casp4		ENSMUSG00000039682	12.4939	2.94339	0.971082	3.03104	0.00243715	0.0489887	Lap3		ENSMUSG00000047747	7.61868	-2.36534	1.05902	-2.23353	0.0255142	0.580972	Rnf150		ENSMUSG00000021102	13.9223	1.46333	0.711822	2.05575	0.0398062	0.839873	Glrx5		ENSMUSG00000042529	0.719253	-1.39671	0.60755	-2.29893	0.0215092	0.478407	Kcnj12
ENSMUSG00000039682	10.7342	-2.09627	0.880893	-2.37971	0.0173264	0.370555	Lap3		ENSMUSG00000097039	3.78386	3.34039	1.10323	3.02782	0.00246322	0.0489887	Pvt1		ENSMUSG00000082896	3.7204	0.746494	0.334116	2.23423	0.0254678	0.580972	Gm5844		ENSMUSG00000025470	10.7131	2.02161	0.984879	2.05264	0.040107	0.839873	Zfp511		ENSMUSG00000062515	2249.44	-0.276637	0.120271	-2.30012	0.0214415	0.478407	Fabp4
ENSMUSG00000047126	83.3283	-0.839807	0.352617	-2.38164	0.0172358	0.370555	Cltc		ENSMUSG00000035107	23.9307	-2.5117	0.829974	-3.02624	0.00247613	0.0491251	Dcbld2		ENSMUSG00000082013	0.945781	1.49095	0.667927	2.2322	0.0256015	0.581378	Gm13216		ENSMUSG00000026571	23.9742	1.36331	0.661336	2.06144	0.0392607	0.839873	Dcaf6		ENSMUSG00000067724	0.687104	-1.39105	0.603613	-2.30454	0.0211921	0.478407	Gbx1
ENSMUSG00000085687	6.02973	-2.22823	0.935241	-2.38251	0.0171948	0.370555	Gm16153		ENSMUSG00000040128	200.227	-1.61429	0.534169	-3.02205	0.00251068	0.0496966	Pnrc1		ENSMUSG00000023092	460.35	-0.781582	0.350437	-2.23031	0.025727	0.581572	Fhl1		ENSMUSG00000027667	10.3932	1.61346	0.786257	2.05208	0.0401616	0.839873	Zfp639		ENSMUSG00000078572	5.18234	2.41953	1.05018	2.30391	0.0212275	0.478407	1810043H04Rik
ENSMUSG00000021254	6.2183	-1.8366	0.772749	-2.3767	0.0174682	0.370817	Gpatch2l		ENSMUSG00000020766	25.2416	3.4273	1.13478	3.02024	0.00252577	0.049881	Galk1		ENSMUSG00000028469	46.3824	1.31013	0.587423	2.2303	0.0257275	0.581572	Npr2		ENSMUSG00000028456	66.7308	-0.886508	0.430341	-2.06001	0.0393972	0.839873	Unc13b		ENSMUSG00000082908	1.94698	1.22303	0.531916	2.29929	0.0214887	0.478407	Gm13736
ENSMUSG00000028599	49.3357	-1.10558	0.464857	-2.37833	0.0173912	0.370817	Tnfrsf1b		ENSMUSG00000020733	68.3418	-4.49662	1.49375	-3.01029	0.00261003	0.0514276	Slc9a3r1		ENSMUSG00000041702	35.3152	0.905774	0.406647	2.22742	0.0259192	0.584569	Btbd7		ENSMUSG00000031422	41.0272	0.923293	0.449579	2.05368	0.0400065	0.839873	Morf4l2		ENSMUSG00000031375	388.156	0.475553	0.207145	2.29575	0.0216899	0.481329	Bgn
ENSMUSG00000035441	13.0499	-1.51821	0.638954	-2.37609	0.0174973	0.370817	Myo1d		ENSMUSG00000020788	1.87435	-2.57218	0.85527	-3.00745	0.00263448	0.051674	Atp2a3		ENSMUSG00000003477	60.7646	-3.06492	1.38077	-2.21972	0.0264376	0.585858	Inmt		ENSMUSG00000032846	34.2168	0.954051	0.46306	2.06032	0.0393684	0.839873	Zswim6		ENSMUSG00000050732	15.1328	1.32236	0.576686	2.29303	0.0218462	0.483695	Vamp8
ENSMUSG00000073096	2.94143	-2.46792	1.03836	-2.37675	0.0174657	0.370817	Lrrc61		ENSMUSG00000049792	10.2312	3.40271	1.13139	3.00756	0.00263355	0.051674	Bag5		ENSMUSG00000024132	29.4972	1.27366	0.572921	2.2231	0.0262089	0.585858	Eci1		ENSMUSG00000048997	4.23103	2.05833	1.00219	2.05383	0.039992	0.839873	Atxn7l2		ENSMUSG00000035835	1.87289	-1.48017	0.646107	-2.29091	0.0219687	0.485305	Lppr3
ENSMUSG00000018501	105.925	-0.583231	0.245631	-2.37442	0.0175768	0.371657	Ncor1		ENSMUSG00000022053	20.0201	-3.53103	1.1749	-3.00539	0.00265237	0.0519073	Ebf2		ENSMUSG00000026707	4.43607	2.31395	1.04045	2.22398	0.0261499	0.585858	Nsun6		ENSMUSG00000049775	474.027	0.286289	0.139381	2.054	0.0399756	0.839873	Tmsb4x		ENSMUSG00000022579	221.93	-0.576033	0.25205	-2.28539	0.0222902	0.485309	Gpihbp1
ENSMUSG00000017713	5.74959	-2.61281	1.10185	-2.3713	0.0177255	0.373115	Tha1		ENSMUSG00000104230	1.61401	-1.67531	0.557821	-3.00332	0.00267052	0.0521445	Gm37591		ENSMUSG00000026839	2.54977	1.98651	0.893051	2.22441	0.0261211	0.585858	Upp2		ENSMUSG00000064181	10.4717	2.29609	1.11566	2.05805	0.0395855	0.839873	Rab3ip		ENSMUSG00000024002	59.8162	-0.813765	0.356337	-2.28369	0.0223897	0.485309	Brd4
ENSMUSG00000038612	66.6859	-0.985362	0.415401	-2.37207	0.0176886	0.373115	Mcl1		ENSMUSG00000060743	17.6769	-1.39718	0.465462	-3.0017	0.00268475	0.0523043	H3f3a		ENSMUSG00000028820	98.241	0.559149	0.251921	2.21954	0.0264497	0.585858	Sfpq		ENSMUSG00000073489	4.00188	2.03706	0.990361	2.05689	0.0396969	0.839873	Ifi204		ENSMUSG00000024085	85.7055	0.606158	0.26575	2.28093	0.0225525	0.485309	Man2a1
ENSMUSG00000054252	50.2142	-1.52495	0.643802	-2.36866	0.0178527	0.374946	Fgfr3		ENSMUSG00000058317	9.0982	-2.54487	0.848587	-2.99895	0.00270916	0.0526611	Ube2e2		ENSMUSG00000035372	71.67	1.02774	0.462467	2.2223	0.0262632	0.585858	1810055G02Rik		ENSMUSG00000089774	138.17	0.974526	0.474151	2.05531	0.0398492	0.839873	Slc5a3		ENSMUSG00000030279	4.33031	-2.22203	0.970673	-2.28916	0.02207	0.485309	C2cd5
ENSMUSG00000047996	13.8414	-2.16243	0.913587	-2.36697	0.0179345	0.375495	Prrg1		ENSMUSG00000030671	9.02059	2.90281	0.96836	2.99765	0.0027207	0.0527669	Pde3b		ENSMUSG00000060591	103.548	-0.337866	0.15222	-2.2196	0.0264461	0.585858	Ifitm2		ENSMUSG00000024926	13.6549	-2.0101	0.98024	-2.05063	0.0403034	0.84095	Kat5		ENSMUSG00000032020	1.61607	1.99585	0.873432	2.28507	0.0223089	0.485309	Ubash3b
ENSMUSG00000050315	50.1579	-1.67338	0.707122	-2.36646	0.0179591	0.375495	Synpo2		ENSMUSG00000028530	118.469	-1.56298	0.522107	-2.99359	0.00275713	0.0533539	Jak1		ENSMUSG00000094936	4.42259	-1.98455	0.893956	-2.21996	0.0264216	0.585858	Rbm4		ENSMUSG00000044477	15.2645	1.02181	0.498735	2.04881	0.0404809	0.842763	Zfand3		ENSMUSG00000032615	4.19932	2.00044	0.876301	2.28282	0.022441	0.485309	Nt5m
ENSMUSG00000039234	38.5447	-0.943918	0.399344	-2.36367	0.0180949	0.377488	Sec24d		ENSMUSG00000040690	72.3161	2.25169	0.752767	2.99121	0.00277872	0.0536517	Col16a1		ENSMUSG00000040663	11.869	-2.0785	0.937373	-2.21737	0.0265978	0.586514	Clcf1		ENSMUSG00000028152	19.7942	1.2422	0.607171	2.04589	0.0407672	0.843066	Tspan5		ENSMUSG00000036555	7.6839	-1.56244	0.68293	-2.28784	0.0221467	0.485309	Iqce
ENSMUSG00000027253	63.919	-1.33726	0.566103	-2.36222	0.0181659	0.378126	Lrp4		ENSMUSG00000020658	2.90684	2.78986	0.934334	2.98593	0.00282717	0.0543496	Efr3b		ENSMUSG00000055413	0.739014	-1.08979	0.491464	-2.21744	0.0265933	0.586514	H2-Q5		ENSMUSG00000041731	2.1465	2.16766	1.05907	2.04677	0.040681	0.843066	Pgm5		ENSMUSG00000040857	18.802	-1.40971	0.618484	-2.2793	0.0226492	0.485309	Erf
ENSMUSG00000028820	118.546	-0.616336	0.261133	-2.36024	0.0182631	0.378464	Sfpq		ENSMUSG00000028101	11.5995	-3.40409	1.14006	-2.98589	0.00282754	0.0543496	Pias3		ENSMUSG00000047368	8.86592	2.06513	0.933241	2.21286	0.0269076	0.592027	Abhd17b		ENSMUSG00000081272	26.1266	0.741848	0.362446	2.04678	0.0406793	0.843066	Gm13509		ENSMUSG00000042249	2.14618	1.46083	0.640437	2.281	0.0225486	0.485309	Adrbk2
ENSMUSG00000040594	16.9805	-1.75338	0.742802	-2.36049	0.0182506	0.378464	Ranbp17		ENSMUSG00000031134	29.4491	-2.89366	0.969327	-2.98522	0.00283372	0.0543496	Rbmx		ENSMUSG00000052957	546.482	0.720221	0.32565	2.21164	0.0269915	0.592557	Gas1		ENSMUSG00000039804	12.8423	1.58876	0.776945	2.04488	0.0408668	0.843252	Ncoa5		ENSMUSG00000046080	2.88448	2.04499	0.893124	2.28971	0.0220382	0.485309	Clec9a
ENSMUSG00000020427	81.3829	1.35159	0.572988	2.35884	0.0183319	0.379049	Igfbp3		ENSMUSG00000017291	50.3896	-1.63493	0.547919	-2.98389	0.00284613	0.0544669	Taok1		ENSMUSG00000090210	15.0534	1.51016	0.683815	2.20843	0.0272142	0.596124	Itga10		ENSMUSG00000031770	81.5821	0.931547	0.456643	2.03999	0.0413516	0.843899	Herpud1		ENSMUSG00000059866	16.3074	-1.78435	0.781022	-2.28464	0.022334	0.485309	Tnip2
ENSMUSG00000036552	6.21614	-1.75928	0.746374	-2.3571	0.0184185	0.379998	Ermard		ENSMUSG00000020097	24.8336	-2.22266	0.745516	-2.98137	0.00286958	0.0545535	Sgpl1		ENSMUSG00000094790	0.979434	0.977789	0.443003	2.20718	0.0273013	0.59671	Gm6625		ENSMUSG00000037808	12.8327	1.6006	0.783711	2.04234	0.0411182	0.843899	Fam76b		ENSMUSG00000061028	7.22496	1.53737	0.672967	2.28447	0.0223442	0.485309	Clasrp
ENSMUSG00000038253	8.72316	-1.48899	0.632127	-2.35552	0.0184969	0.380776	Hoxa5		ENSMUSG00000028041	16.2836	2.6966	0.904414	2.9816	0.0028675	0.0545535	Adam15		ENSMUSG00000082906	1.6179	-0.913249	0.414348	-2.20406	0.0275199	0.600164	Smt3h1-ps		ENSMUSG00000038884	4.08007	-1.60948	0.788891	-2.04018	0.0413319	0.843899	A230050P20Rik		ENSMUSG00000074899	0.822461	-1.42776	0.626483	-2.27901	0.0226663	0.485309	Sptbn5
ENSMUSG00000029090	22.9854	1.24379	0.528479	2.35353	0.0185961	0.381977	Adgra3		ENSMUSG00000033016	109.992	1.87882	0.630055	2.98199	0.00286378	0.0545535	Nfatc1		ENSMUSG00000021822	98.8976	-1.86264	0.847329	-2.19825	0.0279313	0.600918	Plau		ENSMUSG00000046731	12.2899	-2.12955	1.04382	-2.04015	0.0413356	0.843899	Kctd11		ENSMUSG00000092998	60.4124	-0.518867	0.227617	-2.27956	0.022634	0.485309	Mir5099
ENSMUSG00000020114	25.1431	-1.33557	0.568611	-2.34882	0.0188328	0.38599	Cand1		ENSMUSG00000041889	31.9232	2.89302	0.970707	2.98032	0.00287948	0.0546218	Shisa4		ENSMUSG00000026103	213.806	0.586749	0.266465	2.20197	0.0276673	0.600918	Gls		ENSMUSG00000070953	18.8314	-1.6774	0.821421	-2.04207	0.0411442	0.843899	Rabepk		ENSMUSG00000069255	1.96357	2.21618	0.973226	2.27715	0.0227776	0.48662	Dusp22
ENSMUSG00000093559	8.85124	-2.15717	0.919511	-2.346	0.018976	0.388073	Gm20705		ENSMUSG00000003153	21.9596	-3.03559	1.01961	-2.97721	0.00290887	0.0548186	Slc2a3		ENSMUSG00000031714	32.1386	1.47034	0.669206	2.19715	0.02801	0.600918	Gab1		ENSMUSG00000026826	127.211	0.897954	0.440622	2.03792	0.0415576	0.844399	Nr4a2		ENSMUSG00000007379	14.2825	-1.97573	0.868895	-2.27384	0.0229756	0.487888	Dennd2c
ENSMUSG00000004789	53.4015	-1.26716	0.540759	-2.34331	0.0191136	0.389952	Dlst		ENSMUSG00000037032	9.44019	3.87601	1.30168	2.9777	0.00290422	0.0548186	Apbb1		ENSMUSG00000031980	10.5318	2.49053	1.13255	2.19904	0.0278751	0.600918	Agt		ENSMUSG00000080824	2.78325	-1.73004	0.848727	-2.0384	0.0415104	0.844399	Gm9001		ENSMUSG00000030609	3.14152	-2.4649	1.08412	-2.27365	0.0229871	0.487888	Aen
ENSMUSG00000019715	11.7956	2.22661	0.950826	2.34176	0.019193	0.389952	Gle1		ENSMUSG00000038679	114.434	1.88347	0.632372	2.97842	0.00289741	0.0548186	Trps1		ENSMUSG00000039834	7.72609	-1.69273	0.769616	-2.19945	0.0278456	0.600918	Zfp335		ENSMUSG00000003429	40.9592	0.401458	0.19797	2.02787	0.0425737	0.852054	Rps11		ENSMUSG00000062937	4.72359	-2.4214	1.06429	-2.27514	0.0228978	0.487888	Mtap
ENSMUSG00000019943	116.967	-0.703834	0.300455	-2.34256	0.019152	0.389952	Atp2b1		ENSMUSG00000028047	91.5031	2.24004	0.753173	2.97413	0.00293818	0.0552506	Thbs3		ENSMUSG00000048175	10.7896	-2.43895	1.1085	-2.20022	0.0277914	0.600918	Asb8		ENSMUSG00000004451	59.4855	0.859769	0.424729	2.02428	0.0429415	0.852054	Ralb		ENSMUSG00000081769	7.37355	2.09556	0.92381	2.26839	0.0233056	0.493573	Gm12216
ENSMUSG00000062329	2.77621	1.20733	0.515774	2.34082	0.0192415	0.390089	Cytl1		ENSMUSG00000074553	11.6962	-1.14852	0.38648	-2.97175	0.0029611	0.0555608	Eif1-ps1		ENSMUSG00000058927	1.04801	1.04693	0.47574	2.20063	0.0277625	0.600918	Gm10053		ENSMUSG00000019505	135.251	0.288088	0.142314	2.02432	0.0429376	0.852054	Ubb		ENSMUSG00000020305	11.24	-1.84018	0.813255	-2.26273	0.0236522	0.499812	Asb3
ENSMUSG00000040591	16.2236	-1.77372	0.759353	-2.33584	0.0194998	0.394471	1110051M20Rik		ENSMUSG00000009907	55.2141	-2.50497	0.84338	-2.97015	0.0029765	0.0557288	Vps4b		ENSMUSG00000097059	2.76207	-1.74764	0.795564	-2.19673	0.02804	0.600918	Fam120aos		ENSMUSG00000021257	2.12829	-2.39238	1.17986	-2.02768	0.0425934	0.852054	Angel1		ENSMUSG00000066363	97.7601	1.47311	0.651266	2.26191	0.0237028	0.499812	Serpina3f
ENSMUSG00000051674	11.221	1.9915	0.853522	2.33327	0.019634	0.39571	Dcun1d4		ENSMUSG00000029752	7.55321	3.17343	1.06897	2.96867	0.0029909	0.0558094	Asns		ENSMUSG00000014956	76.8592	0.74208	0.338242	2.19393	0.0282404	0.601308	Ppp1cb		ENSMUSG00000031950	10.3947	-0.724816	0.357714	-2.02624	0.0427401	0.852054	Gabarapl2		ENSMUSG00000047409	1.63343	-2.01349	0.891653	-2.25816	0.0239357	0.503633	Ctdspl
ENSMUSG00000071862	4.20527	-2.42376	1.03888	-2.33304	0.0196458	0.39571	Lrrtm2		ENSMUSG00000093384	2.77568	-3.02343	1.01854	-2.96838	0.00299371	0.0558094	Gm20689		ENSMUSG00000026365	387.598	-1.21794	0.554947	-2.1947	0.0281851	0.601308	Cfh		ENSMUSG00000033365	9.30811	-2.29783	1.13336	-2.02745	0.042616	0.852054	Ipo13		ENSMUSG00000028975	4.47615	-1.76372	0.783451	-2.25122	0.0243719	0.508418	Pex14
ENSMUSG00000039523	7.12896	-2.04899	0.878815	-2.33153	0.0197252	0.396456	Cep104		ENSMUSG00000002550	8.58409	-2.91793	0.983564	-2.96669	0.00301022	0.0559965	Uck1		ENSMUSG00000074918	5.30718	1.38593	0.631305	2.19534	0.0281395	0.601308	Inafm2		ENSMUSG00000034189	17.0997	-1.84179	0.905952	-2.03299	0.0420537	0.852054	Hsdl1		ENSMUSG00000033396	8.6774	-2.39991	1.06575	-2.25186	0.0243314	0.508418	Spg11
ENSMUSG00000011171	17.3535	2.14759	0.922027	2.3292	0.0198484	0.396466	Vipr2		ENSMUSG00000083539	0.639682	-1.88327	0.635147	-2.96509	0.0030259	0.0561675	Gm12466		ENSMUSG00000079343	0.627092	-1.28681	0.586961	-2.19233	0.0283555	0.602463	C1s2		ENSMUSG00000039637	8.80646	1.91215	0.944089	2.0254	0.0428266	0.852054	Coro7		ENSMUSG00000045763	2.20997	-1.56362	0.6945	-2.25144	0.0243578	0.508418	Basp1
ENSMUSG00000026721	85.3413	-0.917929	0.394175	-2.32873	0.0198733	0.396466	Rabgap1l		ENSMUSG00000054555	1.73264	3.15161	1.06351	2.96341	0.00304247	0.056354	Adam12		ENSMUSG00000002602	342.102	-0.558132	0.254697	-2.19136	0.028426	0.602667	Axl		ENSMUSG00000043964	4.19037	1.54217	0.760759	2.02714	0.0426478	0.852054	Orai3		ENSMUSG00000056268	8.26345	-1.43624	0.637349	-2.25345	0.0242305	0.508418	Dennd1b
ENSMUSG00000039450	6.41435	2.45199	1.05312	2.32831	0.0198954	0.396466	Dcxr		ENSMUSG00000022969	35.3442	-3.31846	1.1207	-2.96106	0.00306581	0.0566651	Il10rb		ENSMUSG00000019261	9.23432	-1.9564	0.893128	-2.1905	0.0284877	0.602684	Map1s		ENSMUSG00000044338	17.2303	2.59449	1.27794	2.03022	0.0423344	0.852054	Aplnr		ENSMUSG00000066037	15.9251	-1.25075	0.556562	-2.24727	0.0246226	0.51255	Hnrnpr
ENSMUSG00000054737	15.4023	-1.8359	0.788272	-2.32902	0.0198579	0.396466	Zfp182		ENSMUSG00000031578	5.03932	2.71532	0.91748	2.95954	0.00308094	0.0568233	Mak16		ENSMUSG00000067212	44.2798	-1.1517	0.526018	-2.18946	0.0285633	0.602997	H2-T23		ENSMUSG00000045193	21.0563	-1.2328	0.608997	-2.02431	0.0429388	0.852054	Cirbp		ENSMUSG00000004056	7.019	1.40668	0.626739	2.24445	0.0248037	0.515219	Akt2
ENSMUSG00000024483	60.4748	-0.991818	0.426891	-2.32335	0.0201603	0.400891	Ankhd1		ENSMUSG00000028214	167.957	-2.74176	0.926892	-2.95801	0.00309634	0.0568648	Gem		ENSMUSG00000035382	11.7193	-1.7331	0.792221	-2.18764	0.0286956	0.604501	Pcsk7		ENSMUSG00000043065	10.8985	-2.08843	1.03257	-2.02254	0.0431203	0.853783	Spice1		ENSMUSG00000031913	15.0517	1.48973	0.664225	2.24281	0.0249092	0.515255	Vps4a
ENSMUSG00000021022	2.03559	-2.40184	1.03535	-2.31983	0.0203502	0.401679	Ppp2r3c		ENSMUSG00000042473	14.0599	2.73493	0.924487	2.95832	0.00309319	0.0568648	Tbc1d8b		ENSMUSG00000027551	8.98299	2.13542	0.976525	2.18676	0.0287604	0.604579	Zfp64		ENSMUSG00000050052	8.06004	-2.36753	1.17194	-2.02018	0.0433649	0.855606	Tdrp		ENSMUSG00000070343	3.11787	0.611859	0.272813	2.24278	0.0249112	0.515255	Gm10288
ENSMUSG00000022483	5.00645	1.67952	0.723814	2.32037	0.0203207	0.401679	Col2a1		ENSMUSG00000025873	22.9244	2.5111	0.849611	2.95559	0.00312071	0.05707	Faf2		ENSMUSG00000026082	18.4225	1.21363	0.555332	2.18541	0.0288588	0.605362	Rev1		ENSMUSG00000081731	2.37696	0.671845	0.332617	2.01988	0.0433963	0.855606	Calr-ps		ENSMUSG00000005442	26.2586	-1.19008	0.532153	-2.23635	0.0253287	0.519397	Cic
ENSMUSG00000066571	28.2784	-1.0579	0.455711	-2.32142	0.020264	0.401679	4931406P16Rik		ENSMUSG00000089999	5.07593	-1.38148	0.467411	-2.9556	0.00312066	0.05707	Gm6485		ENSMUSG00000059588	106.357	-1.96157	0.898089	-2.18416	0.0289504	0.606	Calcrl		ENSMUSG00000019806	29.6278	-1.2153	0.602177	-2.01818	0.0435728	0.855984	Aig1		ENSMUSG00000019726	21.9289	1.11174	0.497135	2.2363	0.0253323	0.519397	Lyst
ENSMUSG00000104963	3.54359	-1.48015	0.638152	-2.31943	0.0203719	0.401679	Gm42974		ENSMUSG00000063727	51.7363	2.90243	0.983276	2.95179	0.00315935	0.0576548	Tnfrsf11b		ENSMUSG00000020115	14.1928	-1.33901	0.61348	-2.18265	0.0290615	0.607041	Tbk1		ENSMUSG00000034951	9.76058	-2.20661	1.09388	-2.01723	0.0436717	0.855984	Cog7		ENSMUSG00000020564	13.5864	-1.44126	0.644921	-2.23479	0.0254314	0.519397	Atxn7l1
ENSMUSG00000097971	1670.13	-0.505533	0.21841	-2.31461	0.0206344	0.405998	Gm26917		ENSMUSG00000001131	107.459	2.9649	1.00475	2.95087	0.00316877	0.057705	Timp1		ENSMUSG00000000149	33.8188	1.18765	0.547223	2.17032	0.0299823	0.607057	Gna12		ENSMUSG00000067873	24.3884	1.51641	0.751799	2.01704	0.0436914	0.855984	Htatsf1		ENSMUSG00000026662	6.23243	1.69754	0.758673	2.23751	0.0252531	0.519397	Sephs1
ENSMUSG00000034591	18.4549	-1.42762	0.617103	-2.31343	0.0206993	0.406419	Slc41a2		ENSMUSG00000032470	11.3507	2.92237	0.991304	2.948	0.00319834	0.0581211	Mras		ENSMUSG00000002897	19.0848	-1.54893	0.713058	-2.17223	0.0298382	0.607057	Il17ra		ENSMUSG00000082607	1.05023	1.24648	0.61847	2.01542	0.0438605	0.857492	Gm12045		ENSMUSG00000044221	19.0393	1.49978	0.670822	2.23574	0.0253689	0.519397	Grsf1
ENSMUSG00000034786	3.95595	-1.96964	0.852538	-2.31033	0.0208699	0.40891	Gpsm3		ENSMUSG00000023921	9.48948	3.12248	1.06098	2.94301	0.00325041	0.0589435	Mut		ENSMUSG00000004100	11.772	-1.74862	0.803066	-2.17742	0.0294489	0.607057	Ppan		ENSMUSG00000023051	3.86176	-1.51455	0.752729	-2.01208	0.0442113	0.862538	Tarbp2		ENSMUSG00000106895	0.517394	1.25884	0.56323	2.23503	0.0254153	0.519397	RP23-477O15.1
ENSMUSG00000024563	30.7764	-1.2057	0.522986	-2.30541	0.0211435	0.413403	Smad2		ENSMUSG00000026341	69.4082	-1.77519	0.603373	-2.94212	0.00325977	0.0589895	Actr3		ENSMUSG00000020359	35.5762	1.11076	0.511777	2.1704	0.0299765	0.607057	Phykpl		ENSMUSG00000001175	636.502	0.268117	0.134832	1.98853	0.0467531	0.86386	Calm1		ENSMUSG00000036985	3.32594	2.10917	0.945682	2.23031	0.0257267	0.52344	Zdhhc9
ENSMUSG00000016918	74.493	1.07316	0.465831	2.30376	0.0212362	0.414349	Sulf1		ENSMUSG00000042793	2.61096	3.4902	1.18794	2.93804	0.00330298	0.0596468	Lgr6		ENSMUSG00000021975	17.201	1.74073	0.801415	2.17207	0.0298501	0.607057	Ints9		ENSMUSG00000005501	7.63126	1.92869	0.974435	1.97929	0.0477832	0.86386	Usp40		ENSMUSG00000049562	3.45061	2.28299	1.02369	2.23016	0.0257368	0.52344	Ap5b1
ENSMUSG00000085342	1.69001	0.84286	0.366386	2.30047	0.0214215	0.417095	Gm12254		ENSMUSG00000028496	6.77925	-3.31924	1.13113	-2.93444	0.0033415	0.0602165	Mllt3		ENSMUSG00000029673	52.5118	0.806251	0.371626	2.16952	0.0300432	0.607057	Auts2		ENSMUSG00000016534	159.721	0.633919	0.315831	2.00714	0.0447343	0.86386	Lamp2		ENSMUSG00000042015	5.18916	2.38384	1.07043	2.22699	0.0259481	0.526339	Wdr41
ENSMUSG00000060798	2.70795	-2.30337	1.00191	-2.29897	0.0215067	0.417882	Intu		ENSMUSG00000022074	6.2519	3.16516	1.07894	2.93357	0.00335084	0.0602593	Tnfrsf10b		ENSMUSG00000031838	34.6631	1.15246	0.529549	2.17631	0.0295321	0.607057	Ifi30		ENSMUSG00000017760	67.1603	1.00038	0.505182	1.98024	0.0476763	0.86386	Ctsa		ENSMUSG00000048109	9.00777	1.49887	0.673226	2.2264	0.0259874	0.526339	Rbm15
ENSMUSG00000024240	33.5776	-1.08488	0.472809	-2.29454	0.0217595	0.421044	Epc1		ENSMUSG00000002608	9.8744	2.33972	0.799502	2.92647	0.00342834	0.0614021	Ccdc97		ENSMUSG00000032220	39.8883	0.996546	0.458282	2.17453	0.0296654	0.607057	Myo1e		ENSMUSG00000023008	98.8051	0.632439	0.318766	1.98402	0.0472531	0.86386	Fmnl3		ENSMUSG00000023050	9.31691	-1.77547	0.798141	-2.22451	0.0261144	0.527435	Map3k12
ENSMUSG00000085314	2.36989	-2.38663	1.0398	-2.29529	0.0217165	0.421044	Gm14866		ENSMUSG00000030689	4.33883	3.25872	1.11354	2.92645	0.00342858	0.0614021	Ino80e		ENSMUSG00000032666	32.0541	1.12842	0.519875	2.17057	0.029964	0.607057	1700025G04Rik		ENSMUSG00000023830	34.8079	0.961746	0.48069	2.00076	0.0454181	0.86386	Igf2r		ENSMUSG00000029186	2.3656	1.64727	0.740686	2.22398	0.0261498	0.527435	Pi4k2b
ENSMUSG00000044167	19.3344	-1.3999	0.611352	-2.28985	0.02203	0.424521	Foxo1		ENSMUSG00000020961	24.3981	-3.63986	1.24497	-2.92365	0.00345954	0.0615742	Ston2		ENSMUSG00000033161	120.66	0.652696	0.300239	2.17393	0.0297108	0.607057	Atp1a1		ENSMUSG00000023944	949.504	0.370884	0.186902	1.98438	0.0472136	0.86386	Hsp90ab1		ENSMUSG00000043633	2.08117	0.913959	0.411135	2.22301	0.0262149	0.527656	Fam221b
ENSMUSG00000063652	8.82755	-1.75192	0.764963	-2.2902	0.0220098	0.424521	Slc22a21		ENSMUSG00000024170	8.30482	3.56027	1.21765	2.92388	0.00345696	0.0615742	Telo2		ENSMUSG00000034203	5.73166	2.01658	0.927054	2.17526	0.029611	0.607057	Chchd4		ENSMUSG00000024220	7.96136	-2.29537	1.16076	-1.97746	0.0479893	0.86386	Zfp523		ENSMUSG00000015597	4.8042	2.44118	1.09875	2.22178	0.0262979	0.528235	Zfp318
ENSMUSG00000034429	1.54647	2.54969	1.11386	2.28906	0.022076	0.424531	Zfp707		ENSMUSG00000028114	3.23272	2.93059	1.00234	2.92375	0.00345845	0.0615742	Mettl14		ENSMUSG00000040152	814.946	1.39361	0.639224	2.18016	0.0292455	0.607057	Thbs1		ENSMUSG00000024294	69.3154	0.819877	0.413002	1.98516	0.0471264	0.86386	Mib1		ENSMUSG00000015143	54.6041	0.71446	0.322011	2.21875	0.026504	0.531281	Actn1
ENSMUSG00000020241	142.847	0.736473	0.322338	2.28478	0.0223256	0.425827	Col6a2		ENSMUSG00000003617	187.985	-2.24883	0.770218	-2.91973	0.00350336	0.0622259	Cp		ENSMUSG00000057315	37.533	-1.44526	0.664108	-2.17624	0.0295375	0.607057	Arhgap24		ENSMUSG00000024537	5.23438	2.20792	1.09901	2.00901	0.044536	0.86386	Psmg2		ENSMUSG00000040841	2.50755	2.3735	1.07037	2.21745	0.0265924	0.531957	Six5
ENSMUSG00000028649	287.108	-0.552937	0.241986	-2.28499	0.0223132	0.425827	Macf1		ENSMUSG00000060032	16.7672	-2.13183	0.730461	-2.91847	0.00351751	0.0623493	H2afj		ENSMUSG00000062083	6.93862	-0.399019	0.183719	-2.1719	0.0298635	0.607057	Rpl13a-ps1		ENSMUSG00000024833	14.3374	1.68086	0.845171	1.98878	0.0467254	0.86386	Pola2		ENSMUSG00000091831	3.71462	0.778783	0.351364	2.21646	0.0266602	0.53222	Gm4707
ENSMUSG00000039929	23.4127	-1.87718	0.82084	-2.2869	0.0222014	0.425827	Urb1		ENSMUSG00000043872	7.50697	-3.2123	1.10195	-2.9151	0.00355574	0.0628981	Zmym1		ENSMUSG00000087201	3.52098	2.18027	1.00068	2.1788	0.0293468	0.607057	Gm15261		ENSMUSG00000024960	17.5967	-1.24987	0.631556	-1.97903	0.0478128	0.86386	Plcb3		ENSMUSG00000010651	1.39744	-1.7685	0.798832	-2.21386	0.0268383	0.53359	Acaa1b
ENSMUSG00000063663	9.29255	-1.78392	0.780781	-2.28479	0.0223254	0.425827	Brwd3		ENSMUSG00000087943	0.677003	-1.49864	0.514443	-2.91313	0.00357827	0.0631675	Gm24245		ENSMUSG00000090389	0.885464	-1.32765	0.610713	-2.17393	0.0297104	0.607057	Cdv3-ps		ENSMUSG00000025417	9.50615	-1.67091	0.841798	-1.98493	0.0471519	0.86386	Pip4k2c		ENSMUSG00000041827	0.390874	-1.67613	0.756937	-2.21435	0.0268044	0.53359	Oasl1
ENSMUSG00000022914	103.684	-0.843885	0.370001	-2.28076	0.0225625	0.427727	Brwd1		ENSMUSG00000037960	77.9776	-2.701	0.927774	-2.91126	0.00359969	0.0634162	Card19		ENSMUSG00000029049	8.20133	1.8239	0.841231	2.16813	0.030149	0.607954	Morn1		ENSMUSG00000025508	24.9347	-0.385754	0.192278	-2.00624	0.0448312	0.86386	Rplp2		ENSMUSG00000022463	13.2842	-1.58684	0.717502	-2.21162	0.0269929	0.534482	Srebf2
ENSMUSG00000025499	14.6086	1.81423	0.795327	2.28111	0.0225421	0.427727	Hras		ENSMUSG00000040152	1865.34	-1.94604	0.668604	-2.91061	0.00360727	0.0634205	Thbs1		ENSMUSG00000087604	1.19294	0.819776	0.378247	2.1673	0.0302118	0.607983	Cdrt4os1		ENSMUSG00000026245	20.4759	-1.70213	0.85093	-2.00032	0.0454661	0.86386	Farsb		ENSMUSG00000062075	5.58415	1.58437	0.716252	2.21203	0.0269645	0.534482	Lmnb2
ENSMUSG00000049690	6.06568	-2.27998	0.999398	-2.28135	0.0225275	0.427727	Nckap5		ENSMUSG00000066278	37.0675	-2.82799	0.972073	-2.90924	0.00362313	0.0635701	Vps37b		ENSMUSG00000020773	105.434	1.01863	0.471277	2.16143	0.0306622	0.615794	Trim47		ENSMUSG00000026797	33.4753	1.03439	0.522846	1.97839	0.0478849	0.86386	Stxbp1		ENSMUSG00000002010	29.6168	-1.297	0.587071	-2.20927	0.0271558	0.53553	Idh3g
ENSMUSG00000060275	13.3671	-1.47119	0.645496	-2.27916	0.0226573	0.428654	Nrg2		ENSMUSG00000028066	3.83691	3.41782	1.17593	2.90649	0.00365513	0.0640017	Pmf1		ENSMUSG00000067818	4.50726	1.26658	0.586718	2.15875	0.0308692	0.618697	Myl9		ENSMUSG00000027639	45.0818	1.04673	0.525903	1.99035	0.0465519	0.86386	Samhd1		ENSMUSG00000025262	2.15723	2.26308	1.02405	2.20992	0.0271105	0.53553	Fam120c
ENSMUSG00000059669	11.3128	-1.66914	0.732829	-2.27767	0.0227464	0.429471	Taf1b		ENSMUSG00000028995	12.2664	-2.98477	1.02733	-2.90536	0.00366826	0.0641019	Fam126a		ENSMUSG00000034317	5.87832	2.051	0.950743	2.15726	0.0309855	0.619772	Trim59		ENSMUSG00000028212	2.03553	-1.65066	0.82235	-2.00725	0.0447232	0.86386	Ccne2		ENSMUSG00000092837	13.1997	-0.618122	0.279892	-2.20843	0.0272142	0.535598	Rpph1
ENSMUSG00000024855	13.7105	1.72643	0.758698	2.27551	0.0228753	0.430165	Pacs1		ENSMUSG00000021493	69.9744	-2.00403	0.689943	-2.90463	0.00367693	0.0641238	Pdlim7		ENSMUSG00000029119	37.3714	-1.10402	0.512811	-2.15287	0.0313289	0.624069	Man2b2		ENSMUSG00000029276	7.73375	-2.30417	1.16156	-1.98368	0.0472916	0.86386	Glmn		ENSMUSG00000023033	8.00428	-1.96569	0.890856	-2.20652	0.0273474	0.536053	Scn8a
ENSMUSG00000081769	24.2667	-1.51026	0.663575	-2.27595	0.022849	0.430165	Gm12216		ENSMUSG00000057672	14.8523	-2.98201	1.02741	-2.90244	0.00370269	0.0644432	Pkn1		ENSMUSG00000030159	0.419078	-1.11604	0.519125	-2.14985	0.0315674	0.624069	Clec1b		ENSMUSG00000029822	5.60064	-2.21115	1.1105	-1.99114	0.0464654	0.86386	Osbpl3		ENSMUSG00000076435	7.10497	-1.09783	0.497515	-2.20662	0.0273406	0.536053	Acsf2
ENSMUSG00000027284	11.5208	-1.59256	0.700373	-2.27388	0.0229732	0.431139	Cdan1		ENSMUSG00000092240	1.76581	-2.76781	0.955458	-2.89684	0.00376939	0.0654724	Gm4246		ENSMUSG00000034640	105.158	-0.92453	0.430073	-2.14971	0.0315785	0.624069	Tiparp		ENSMUSG00000030706	5.17685	1.53079	0.773737	1.97843	0.0478801	0.86386	Mrpl48		ENSMUSG00000037703	0.603507	-1.49583	0.678569	-2.20438	0.0274973	0.537144	Lzts3
ENSMUSG00000016024	230.813	0.830986	0.366527	2.26719	0.0233788	0.43439	Lbp		ENSMUSG00000036087	35.9862	-2.47145	0.853433	-2.89589	0.00378083	0.0655394	Slain2		ENSMUSG00000036249	8.51047	2.30176	1.06994	2.1513	0.0314529	0.624069	Rbm43		ENSMUSG00000030869	3.65969	1.48785	0.74315	2.00209	0.0452753	0.86386	Ndufab1		ENSMUSG00000045555	4.78736	-2.06388	0.936357	-2.20416	0.0275133	0.537144	Mettl24
ENSMUSG00000025283	51.2632	-1.00816	0.444432	-2.26841	0.0233041	0.43439	Sat1		ENSMUSG00000031849	2039.71	1.94271	0.671244	2.89419	0.00380142	0.0657645	Comp		ENSMUSG00000040852	21.3013	1.3871	0.644659	2.15168	0.0314229	0.624069	Plekhh2		ENSMUSG00000031570	11.5762	-1.61006	0.814039	-1.97786	0.047944	0.86386	Ppapdc1b		ENSMUSG00000016984	1.0655	-2.15236	0.978511	-2.19963	0.0278334	0.541057	Etaa1
ENSMUSG00000030301	6.19364	2.15466	0.949207	2.26996	0.0232098	0.43439	Ccdc91		ENSMUSG00000107028	2.50532	-2.97293	1.02854	-2.89044	0.00384699	0.0664201	Gm5043		ENSMUSG00000103049	2.81764	1.97961	0.920045	2.15164	0.0314256	0.624069	Gm37311		ENSMUSG00000031592	32.0588	-1.10122	0.555907	-1.98095	0.0475971	0.86386	Pcm1		ENSMUSG00000030592	0.810867	-1.04521	0.47534	-2.19886	0.027888	0.541057	Ryr1
ENSMUSG00000037936	18.5291	-1.51001	0.665899	-2.26763	0.0233516	0.43439	Scarb1		ENSMUSG00000001569	2.78574	3.08753	1.06918	2.88776	0.00387992	0.0668551	Nom1		ENSMUSG00000029372	1.69116	-0.872152	0.406297	-2.14659	0.0318263	0.624479	Ppbp		ENSMUSG00000032883	9.68322	1.843	0.93241	1.9766	0.048087	0.86386	Acsl3		ENSMUSG00000037683	1.47858	-1.63263	0.742497	-2.19884	0.0278893	0.541057	Armc3
ENSMUSG00000055172	115.753	0.574045	0.25308	2.26824	0.0233146	0.43439	C1ra		ENSMUSG00000038351	9.05596	3.06055	1.06235	2.88091	0.00396524	0.0681896	Sgsm2		ENSMUSG00000046897	18.7133	-1.59847	0.744647	-2.14661	0.0318243	0.624479	Zfp740		ENSMUSG00000039377	11.5191	1.71455	0.86379	1.98491	0.0471542	0.86386	Hlx		ENSMUSG00000042595	5.29688	-2.45333	1.11607	-2.19818	0.0279359	0.541057	Fam199x
ENSMUSG00000000056	7.79718	-2.02318	0.892949	-2.26573	0.0234682	0.435185	Narf		ENSMUSG00000028194	7.0949	3.50267	1.2165	2.87931	0.00398544	0.0684009	Ddah1		ENSMUSG00000051111	54.3535	-1.98567	0.92486	-2.147	0.0317934	0.624479	Sv2c		ENSMUSG00000039782	14.7547	1.14736	0.575395	1.99404	0.0461473	0.86386	Cpeb2		ENSMUSG00000001127	34.9127	-1.17355	0.535284	-2.19239	0.0283514	0.541822	Araf
ENSMUSG00000026977	52.9512	-0.994421	0.439636	-2.26192	0.0237023	0.438657	Marchf7		ENSMUSG00000031529	17.0638	-2.31467	0.805389	-2.87397	0.00405345	0.0694303	Tnks		ENSMUSG00000078974	3.18292	-0.967059	0.450577	-2.14627	0.0318515	0.624479	Sec61g		ENSMUSG00000040325	28.9204	1.35565	0.680533	1.99205	0.0463658	0.86386	Vprbp		ENSMUSG00000001576	11.3169	-1.39616	0.636802	-2.19245	0.0283467	0.541822	Ergic1
ENSMUSG00000027340	41.7152	-1.26409	0.559487	-2.25937	0.0238603	0.438748	Slc23a2		ENSMUSG00000027601	7.79656	2.8301	0.9859	2.87058	0.00409719	0.0700409	Mtfr1		ENSMUSG00000038256	7.24297	1.75334	0.817572	2.14457	0.0319872	0.6259	Bcl9		ENSMUSG00000040446	2.85142	1.98068	0.987196	2.00637	0.0448165	0.86386	Rprd1a		ENSMUSG00000006705	4.28634	1.58985	0.724417	2.19466	0.0281879	0.541822	Pknox1
ENSMUSG00000028990	9.24017	2.02327	0.895503	2.25936	0.0238607	0.438748	Lzic		ENSMUSG00000008604	21.2259	-3.10323	1.08203	-2.86796	0.00413123	0.0704835	Ubqln4		ENSMUSG00000000282	6.41217	1.47327	0.689233	2.13755	0.032553	0.626027	Mnt		ENSMUSG00000040848	41.2814	-1.12776	0.563448	-2.00153	0.0453356	0.86386	Sft2d2		ENSMUSG00000024012	123.885	-0.654823	0.298171	-2.19614	0.0280822	0.541822	Mtch1
ENSMUSG00000035890	5.32702	1.89836	0.840424	2.25881	0.023895	0.438748	Rnf126		ENSMUSG00000020629	9.91545	3.20209	1.11723	2.8661	0.00415561	0.0707599	Adi1		ENSMUSG00000003199	48.521	1.25618	0.587663	2.13758	0.0325508	0.626027	Mpnd		ENSMUSG00000041319	4.43256	-2.40203	1.21453	-1.97775	0.0479565	0.86386	Thoc6		ENSMUSG00000025626	3.50589	2.1301	0.970662	2.19448	0.028201	0.541822	Phf6
ENSMUSG00000037750	7.57957	1.67844	0.742775	2.25969	0.0238403	0.438748	Fam222b		ENSMUSG00000027833	13.4081	2.49368	0.870448	2.86482	0.00417246	0.0709072	Shox2		ENSMUSG00000006021	10.1649	2.06918	0.965508	2.1431	0.0321048	0.626027	Kptn		ENSMUSG00000041781	11.1609	1.76957	0.88429	2.00112	0.0453799	0.86386	Cpsf2		ENSMUSG00000031799	128	-0.688834	0.31422	-2.1922	0.0283647	0.541822	Tpm4
ENSMUSG00000042292	8.63781	1.56431	0.692953	2.25745	0.0239798	0.439442	Mkl1		ENSMUSG00000001750	27.4582	-2.56648	0.896248	-2.86358	0.00418888	0.0710466	Tcirg1		ENSMUSG00000020101	83.8926	-0.908966	0.425741	-2.13502	0.0327592	0.626027	Vsir		ENSMUSG00000045180	20.231	1.81956	0.90725	2.00558	0.0449007	0.86386	Shroom2		ENSMUSG00000032398	8.73073	1.71263	0.780672	2.19379	0.0282502	0.541822	Snapc5
ENSMUSG00000038418	428.382	-1.26217	0.560214	-2.25302	0.0242581	0.443672	Egr1		ENSMUSG00000036833	29.2006	-3.10564	1.0857	-2.86049	0.00422992	0.0715406	Pnpla7		ENSMUSG00000026670	517.738	-0.604965	0.282653	-2.14031	0.0323298	0.626027	Uap1		ENSMUSG00000045799	12.3382	0.378421	0.190668	1.98471	0.0471771	0.86386	Gm9800		ENSMUSG00000048376	52.6049	-1.08566	0.495696	-2.19017	0.0285122	0.543574	F2r
ENSMUSG00000022811	33.9894	-1.06607	0.473842	-2.24985	0.0244587	0.445596	Zfp148		ENSMUSG00000048677	15.3697	-2.99264	1.04633	-2.86014	0.00423454	0.0715406	Tpcn2		ENSMUSG00000027176	8.06205	1.49048	0.698801	2.13291	0.0329321	0.626027	Cstf3		ENSMUSG00000057990	2.36777	1.3359	0.674348	1.98102	0.0475892	0.86386	E030024N20Rik		ENSMUSG00000024725	50.6875	-0.857777	0.391829	-2.18916	0.028585	0.543704	Ostf1
ENSMUSG00000023909	3.27602	-2.30852	1.02597	-2.25009	0.0244432	0.445596	Paqr4		ENSMUSG00000022665	247.335	1.87466	0.655788	2.85864	0.00425464	0.07174	Ccdc80		ENSMUSG00000029836	2.00008	1.0701	0.500419	2.13841	0.0324833	0.626027	Cbx3		ENSMUSG00000079179	19.3332	-1.18071	0.590837	-1.99837	0.0456761	0.86386	Rab10os		ENSMUSG00000031584	8.81469	-1.3937	0.637043	-2.18777	0.0286865	0.543704	Gsr
ENSMUSG00000057637	32.9304	-1.04928	0.466979	-2.24696	0.0246428	0.448076	Prdm2		ENSMUSG00000002981	47.4842	2.10862	0.738391	2.8557	0.00429419	0.0722661	Clptm1		ENSMUSG00000035900	11.0136	-1.64735	0.770606	-2.13773	0.0325385	0.626027	Gramd4		ENSMUSG00000081370	3.57406	-1.86263	0.942393	-1.97649	0.0480989	0.86386	Gm9105		ENSMUSG00000057322	4.23704	0.567763	0.259469	2.18818	0.0286568	0.543704	Rpl38
ENSMUSG00000000532	22.8835	-1.22834	0.54718	-2.24485	0.0247776	0.448782	Acvr1b		ENSMUSG00000041438	10.1034	3.12272	1.09419	2.8539	0.0043186	0.0725357	Utp4		ENSMUSG00000038582	35.4032	-1.188	0.557018	-2.13279	0.0329421	0.626027	Pptc7		ENSMUSG00000081553	3.57206	-1.17885	0.596646	-1.9758	0.0481779	0.86386	Ccdc50-ps		ENSMUSG00000016942	1.21791	1.44079	0.659543	2.18453	0.0289233	0.543911	Tmprss6
ENSMUSG00000002771	1.62166	-2.14744	0.95656	-2.24496	0.0247709	0.448782	Grin2d		ENSMUSG00000001441	22.8448	-2.06215	0.722886	-2.85267	0.00433538	0.0726765	Npepps		ENSMUSG00000040928	11.9792	1.75075	0.820316	2.13423	0.0328238	0.626027	S100pbp		ENSMUSG00000090523	12.0149	2.34653	1.18658	1.97756	0.0479782	0.86386	Gypc		ENSMUSG00000020053	2.07187	2.30741	1.0566	2.18381	0.0289766	0.543911	Igf1
ENSMUSG00000020473	10.324	-1.39451	0.622675	-2.23954	0.0251205	0.450626	Aebp1		ENSMUSG00000048234	29.3537	-2.41667	0.847361	-2.852	0.00434454	0.0726891	Rnf149		ENSMUSG00000041126	40.8315	0.867192	0.405866	2.13664	0.032627	0.626027	H2afv		ENSMUSG00000097574	2.38032	-0.545198	0.273635	-1.99243	0.0463243	0.86386	C920006O11Rik		ENSMUSG00000038022	12.1222	2.07968	0.951798	2.185	0.028889	0.543911	Fam188b
ENSMUSG00000021048	3.98234	1.95235	0.871279	2.24078	0.0250402	0.450626	Mthfd1		ENSMUSG00000071177	38.2947	4.09745	1.43751	2.85037	0.00436681	0.0729207	Serpina1d		ENSMUSG00000042997	7.59487	2.20073	1.02969	2.13728	0.0325752	0.626027	Nhlrc3		ENSMUSG00000102748	9.32664	1.94467	0.971828	2.00104	0.0453876	0.86386	Pcdhgb2		ENSMUSG00000054622	7.80596	1.54973	0.709505	2.18424	0.0289445	0.543911	D730045B01Rik
ENSMUSG00000028809	99.6581	-0.635391	0.283659	-2.23998	0.025092	0.450626	Srrm1		ENSMUSG00000057897	2.07992	2.4078	0.845172	2.84888	0.0043873	0.0729811	Camk2b		ENSMUSG00000066621	10.9686	1.81051	0.847949	2.13516	0.0327476	0.626027	Tecpr1		ENSMUSG00000106181	9.94536	-0.766161	0.383855	-1.99596	0.045938	0.86386	RP24-324L19.2		ENSMUSG00000072582	8.48779	1.97202	0.902351	2.18542	0.0288577	0.543911	Ptrh2
ENSMUSG00000036199	24.5949	0.953876	0.425622	2.24113	0.0250174	0.450626	Ndufa13		ENSMUSG00000066629	3.92117	-1.14807	0.402972	-2.84901	0.00438557	0.0729811	Rpl36-ps3		ENSMUSG00000082912	0.458553	1.37027	0.64198	2.13445	0.0328062	0.626027	Gm8770		ENSMUSG00000025492	343.604	0.293408	0.148597	1.97452	0.0483221	0.86478	Ifitm3		ENSMUSG00000028691	41.9736	0.480614	0.22018	2.18283	0.0290484	0.544211	Prdx1
ENSMUSG00000041112	54.4256	-1.27053	0.566866	-2.24133	0.0250047	0.450626	Elmo1		ENSMUSG00000026283	8.73775	-3.31589	1.16431	-2.84795	0.00440025	0.0730559	Ing5		ENSMUSG00000084338	0.64574	1.57131	0.734218	2.14012	0.0323452	0.626027	Gm13531		ENSMUSG00000031077	2.28106	2.19762	1.11427	1.97224	0.0485817	0.867757	Fadd		ENSMUSG00000025128	3.58084	-1.97815	0.906668	-2.18178	0.0291259	0.544616	Bhlhe22
ENSMUSG00000056501	45.288	-1.12413	0.502358	-2.2377	0.0252406	0.451914	Cebpb		ENSMUSG00000040174	10.6798	3.31967	1.16595	2.84717	0.00441097	0.0730937	Alkbh3		ENSMUSG00000020430	8.72827	-1.66344	0.780917	-2.13011	0.0331627	0.626611	Pes1		ENSMUSG00000029464	8.48076	1.65604	0.841087	1.96893	0.0489615	0.867878	Gpn3		ENSMUSG00000010755	11.2994	1.98163	0.909126	2.17971	0.0292788	0.546426	Cars
ENSMUSG00000024238	36.3748	-1.15049	0.514508	-2.23609	0.0253458	0.452928	Zeb1		ENSMUSG00000029581	25.6727	2.62126	0.921327	2.84509	0.00443989	0.073314	Fscn1		ENSMUSG00000024308	118.837	-0.741572	0.348074	-2.1305	0.0331302	0.626611	Tapbp		ENSMUSG00000037926	25.2613	1.23133	0.625141	1.96969	0.0488744	0.867878	Ssh2		ENSMUSG00000058013	86.7859	-0.618054	0.284658	-2.17121	0.0299152	0.546658	Sept11
ENSMUSG00000030232	18.2525	1.31066	0.5866	2.23434	0.025461	0.454119	Aebp2		ENSMUSG00000035129	3.58496	2.98999	1.05097	2.84499	0.00444122	0.073314	Gm6781		ENSMUSG00000037321	4.23664	-1.96837	0.923739	-2.13088	0.0330994	0.626611	Tap1		ENSMUSG00000040383	13.0796	1.26807	0.643244	1.97137	0.048682	0.867878	Aqr		ENSMUSG00000002984	13.3304	1.78675	0.822969	2.17111	0.0299231	0.546658	Tomm40
ENSMUSG00000037239	4.52957	-2.4841	1.11359	-2.23072	0.0256996	0.457503	Spred3		ENSMUSG00000034612	125.507	2.22996	0.784598	2.84217	0.0044807	0.0738248	Chst11		ENSMUSG00000028967	1686.15	-0.829978	0.390737	-2.12413	0.0336591	0.633571	Errfi1		ENSMUSG00000052727	17.9705	1.38982	0.705423	1.97019	0.0488169	0.867878	Map1b		ENSMUSG00000022961	193.927	-0.464177	0.213401	-2.17514	0.0296198	0.546658	Son
ENSMUSG00000057990	2.17412	-1.8317	0.822255	-2.22765	0.0259036	0.460257	E030024N20Rik		ENSMUSG00000032374	145.243	1.92298	0.677085	2.84009	0.00451009	0.0740271	Plod2		ENSMUSG00000063142	78.6704	1.85925	0.874983	2.12489	0.0335956	0.633571	Kcnma1		ENSMUSG00000000440	36.3923	-1.74197	0.889623	-1.9581	0.0502181	0.873819	Pparg		ENSMUSG00000024019	1.05802	1.67555	0.771954	2.17052	0.0299672	0.546658	Cmtr1
ENSMUSG00000022749	17.453	1.23318	0.55398	2.22604	0.0260116	0.461299	Tbc1d23		ENSMUSG00000103622	2.47463	2.77013	0.975344	2.84016	0.0045091	0.0740271	Gm38391		ENSMUSG00000098761	4.11552	0.852809	0.401846	2.12223	0.0338184	0.635363	Gm18821		ENSMUSG00000010057	9.5138	-2.42676	1.2359	-1.96356	0.0495809	0.873819	Nprl2		ENSMUSG00000027650	8.90286	2.23408	1.02989	2.16925	0.030064	0.546658	Tti1
ENSMUSG00000037664	17.8762	-1.41195	0.635677	-2.22118	0.0263385	0.466212	Cdkn1c		ENSMUSG00000005299	16.7581	2.61917	0.923718	2.83546	0.00457591	0.0748234	Letm1		ENSMUSG00000000194	38.0756	1.05963	0.500073	2.11896	0.0340942	0.635465	Gpr107		ENSMUSG00000011831	19.3326	1.17087	0.60224	1.94419	0.0518728	0.873819	Evi5		ENSMUSG00000029344	87.7231	-0.803679	0.370516	-2.16908	0.0300768	0.546658	Tpst2
ENSMUSG00000020740	21.2062	1.29097	0.581641	2.21954	0.02645	0.466419	Gga3		ENSMUSG00000017446	6.75126	3.01404	1.06287	2.83576	0.00457174	0.0748234	C1qtnf1		ENSMUSG00000016520	2.55595	2.00897	0.948363	2.11836	0.0341447	0.635465	Lnx2		ENSMUSG00000013076	91.408	0.805142	0.411717	1.95557	0.0505155	0.873819	Amotl1		ENSMUSG00000030231	2.43848	-1.93148	0.889244	-2.17205	0.0298522	0.546658	Plekha5
ENSMUSG00000092998	60.2345	-0.587543	0.26466	-2.21999	0.0264192	0.466419	Mir5099		ENSMUSG00000022025	1092.95	2.46517	0.870362	2.83235	0.00462068	0.075271	Cnmd		ENSMUSG00000023977	53.4594	0.842078	0.397106	2.12054	0.0339606	0.635465	Ubr2		ENSMUSG00000017009	9.15182	-1.93522	0.989672	-1.95542	0.0505336	0.873819	Sdc4		ENSMUSG00000031303	0.455365	-1.35685	0.62538	-2.16963	0.0300345	0.546658	Map3k15
ENSMUSG00000032440	44.7111	-1.2037	0.543088	-2.21639	0.0266647	0.469318	Tgfbr2		ENSMUSG00000038366	58.9603	-1.90434	0.672313	-2.83252	0.00461822	0.075271	Lasp1		ENSMUSG00000043496	11.7127	2.18776	1.03207	2.11978	0.0340247	0.635465	Tril		ENSMUSG00000021288	88.1106	-0.671737	0.342738	-1.95991	0.0500058	0.873819	Klc1		ENSMUSG00000032549	8.44018	1.74605	0.802996	2.17441	0.0296741	0.546658	Rab6b
ENSMUSG00000027907	18.433	0.521371	0.23543	2.21455	0.0267909	0.470315	S100a11		ENSMUSG00000020190	64.2164	-1.77759	0.628198	-2.82966	0.00465974	0.0756224	Mknk2		ENSMUSG00000056673	3.74855	-2.10335	0.992091	-2.12012	0.0339962	0.635465	Kdm5d		ENSMUSG00000021608	21.7583	-1.50223	0.770657	-1.94929	0.051261	0.873819	Lpcat1		ENSMUSG00000036661	18.0255	-1.17121	0.538382	-2.17542	0.0295988	0.546658	Dennd3
ENSMUSG00000095123	29.5576	-1.96427	0.887164	-2.2141	0.026822	0.470315	Gm21781		ENSMUSG00000021838	24.513	2.0539	0.725808	2.82981	0.00465759	0.0756224	Samd4		ENSMUSG00000038119	363.846	0.544841	0.257646	2.11468	0.0344568	0.64007	Cdon		ENSMUSG00000026946	18.9189	-1.26928	0.648084	-1.95851	0.0501703	0.873819	Nmi		ENSMUSG00000053965	1.27924	-1.72375	0.791581	-2.1776	0.0294358	0.546658	Pde5a
ENSMUSG00000021830	9.79935	-2.00523	0.906194	-2.21281	0.026911	0.470993	Txndc16		ENSMUSG00000032431	103.779	1.61723	0.571887	2.82789	0.00468557	0.0758992	Crtap		ENSMUSG00000032649	56.3431	1.32353	0.626503	2.11256	0.0346382	0.642234	Colgalt2		ENSMUSG00000029669	46.9769	1.0102	0.515218	1.96072	0.049912	0.873819	Tspan12		ENSMUSG00000056596	0.628767	-1.07	0.491652	-2.17633	0.0295309	0.546658	Trnp1
ENSMUSG00000040850	55.6514	-0.866233	0.391781	-2.21101	0.0270351	0.47228	Psme4		ENSMUSG00000005161	55.2208	1.62457	0.574868	2.82598	0.00471361	0.0762107	Prdx2		ENSMUSG00000029363	10.7486	1.90113	0.901087	2.10982	0.0348742	0.644592	Rfc5		ENSMUSG00000030621	2.61199	2.14526	1.10195	1.94678	0.0515613	0.873819	Me3		ENSMUSG00000096929	5.40913	-1.8388	0.845943	-2.17366	0.0297303	0.546658	A330023F24Rik
ENSMUSG00000031880	8.8712	-2.15931	0.978593	-2.20654	0.027346	0.475932	Rrad		ENSMUSG00000010025	2.86228	3.16404	1.12084	2.82292	0.00475886	0.0767988	Aldh3a2		ENSMUSG00000060739	2.56125	1.01817	0.482644	2.10957	0.0348956	0.644592	Nsa2		ENSMUSG00000031681	30.732	0.903484	0.464107	1.94671	0.0515691	0.873819	Smad1		ENSMUSG00000103677	1.19947	-1.90747	0.876233	-2.17689	0.0294884	0.546658	Pcdhga4
ENSMUSG00000062604	34.9059	-1.03397	0.468441	-2.20726	0.0272956	0.475932	Srpk2		ENSMUSG00000011877	18.1769	-3.05953	1.08584	-2.81766	0.00483755	0.0772282	Git1		ENSMUSG00000024807	36.1072	0.902665	0.428188	2.1081	0.035022	0.645397	Syvn1		ENSMUSG00000031871	238.554	0.370305	0.190075	1.94821	0.0513902	0.873819	Cdh5		ENSMUSG00000027953	41.8345	-1.03704	0.478675	-2.16649	0.0302738	0.548537	Slc50a1
ENSMUSG00000005566	24.3919	-1.23104	0.558901	-2.20261	0.0276225	0.476484	Trim28		ENSMUSG00000023010	53.3537	-1.41185	0.501322	-2.81625	0.00485877	0.0772282	Tmbim6		ENSMUSG00000029422	56.8854	0.720136	0.341693	2.10755	0.0350696	0.645397	Rsrc2		ENSMUSG00000032374	4.81636	1.55464	0.792824	1.96089	0.0498919	0.873819	Plod2		ENSMUSG00000082321	3.85671	-1.28363	0.592559	-2.16624	0.0302928	0.548537	Gm14253
ENSMUSG00000005621	41.6711	-1.27781	0.581571	-2.19717	0.0280083	0.476484	Zfp592		ENSMUSG00000024665	17.0696	2.58716	0.918807	2.81578	0.00486582	0.0772282	Fads2		ENSMUSG00000029674	11.4576	-1.83974	0.873858	-2.10531	0.0352641	0.647773	Limk1		ENSMUSG00000035202	2087.55	-0.221916	0.113738	-1.9511	0.0510446	0.873819	Lars2		ENSMUSG00000011751	2.62619	-0.705106	0.326495	-2.15962	0.0308021	0.548816	Sptbn4
ENSMUSG00000007880	73.2844	-0.661552	0.300223	-2.20354	0.0275569	0.476484	Arid1a		ENSMUSG00000026042	157.437	1.99354	0.707751	2.81673	0.00485158	0.0772282	Col5a2		ENSMUSG00000043822	50.9903	-1.21656	0.578746	-2.10206	0.0355484	0.651787	Adamtsl5		ENSMUSG00000035469	9.22864	1.86922	0.954994	1.95731	0.0503107	0.873819	Rcbtb1		ENSMUSG00000016128	19.1028	1.15473	0.534752	2.15938	0.0308209	0.548816	Stard13
ENSMUSG00000021514	11.2537	-1.80974	0.822402	-2.20056	0.0277674	0.476484	Zfp369		ENSMUSG00000030138	6.41961	3.17806	1.12814	2.81707	0.00484635	0.0772282	Bms1		ENSMUSG00000003429	46.1163	0.276969	0.131872	2.10029	0.0357035	0.652215	Rps11		ENSMUSG00000036644	26.3661	1.43864	0.733997	1.96001	0.0499946	0.873819	Tbc1d9b		ENSMUSG00000019877	70.2065	-0.927677	0.431954	-2.14763	0.0317433	0.548816	Serinc1
ENSMUSG00000021840	12.7469	-1.31001	0.594992	-2.20172	0.0276849	0.476484	Mapk1ip1l		ENSMUSG00000035781	59.2419	-2.2514	0.798894	-2.81815	0.0048301	0.0772282	R3hdm4		ENSMUSG00000031841	342.93	-0.807741	0.38454	-2.10054	0.0356816	0.652215	Cdh13		ENSMUSG00000038538	44.8809	0.940558	0.483753	1.94429	0.0518602	0.873819	Ubn2		ENSMUSG00000020388	0.735361	-1.21243	0.562363	-2.15595	0.0310875	0.548816	Pdlim4
ENSMUSG00000022555	22.4125	-1.31859	0.598706	-2.20239	0.0276375	0.476484	Dgat1		ENSMUSG00000042599	38.9002	-1.95763	0.695115	-2.81627	0.00485841	0.0772282	Kdm7a		ENSMUSG00000034463	805.196	0.760708	0.362496	2.09852	0.0358588	0.653846	Scara3		ENSMUSG00000038806	27.6722	1.20116	0.617629	1.94479	0.0518008	0.873819	Sde2		ENSMUSG00000023272	11.2483	1.74314	0.811969	2.1468	0.031809	0.548816	Creld2
ENSMUSG00000028879	28.0474	1.33786	0.609226	2.19601	0.0280915	0.476484	Stx12		ENSMUSG00000049686	4.14891	2.9629	1.0509	2.8194	0.0048114	0.0772282	Orai1		ENSMUSG00000036371	76.8184	0.590021	0.281343	2.09715	0.0359799	0.654848	Serbp1		ENSMUSG00000045038	15.0389	0.923628	0.474891	1.94493	0.0517837	0.873819	Prkce		ENSMUSG00000023883	6.05288	1.53285	0.714133	2.14645	0.0318371	0.548816	Phf10
ENSMUSG00000031729	58.3151	-0.916564	0.417306	-2.19638	0.0280645	0.476484	Ist1		ENSMUSG00000058444	12.6994	-3.09414	1.09795	-2.81812	0.00483061	0.0772282	Map2k5		ENSMUSG00000019966	7.07962	1.58658	0.757874	2.09346	0.0363077	0.658392	Kitl		ENSMUSG00000046908	1.30445	-1.8458	0.948081	-1.94688	0.0515487	0.873819	Ltb4r1		ENSMUSG00000026211	0.988869	-1.00324	0.463573	-2.16415	0.0304527	0.548816	Obsl1
ENSMUSG00000034848	5.71406	2.01331	0.913125	2.20486	0.0274643	0.476484	Ttc21b		ENSMUSG00000004085	15.5633	-3.04006	1.08157	-2.81078	0.00494222	0.078297	Map3k20		ENSMUSG00000042524	149.305	0.817545	0.390488	2.09365	0.0362912	0.658392	Sun2		ENSMUSG00000055204	128.968	0.626191	0.321365	1.94854	0.051351	0.873819	Ankrd17		ENSMUSG00000026656	68.0074	-1.22685	0.569838	-2.15298	0.0313205	0.548816	Fcgr2b
ENSMUSG00000040524	13.358	-1.31934	0.600237	-2.19803	0.0279469	0.476484	Zfp609		ENSMUSG00000025223	33.9321	-1.78839	0.637203	-2.80662	0.0050064	0.0785942	Ldb1		ENSMUSG00000027569	13.9215	1.71817	0.821354	2.09187	0.0364502	0.658628	Mrgbp		ENSMUSG00000058794	0.534031	-1.85139	0.950323	-1.94817	0.0513948	0.873819	Nfe2		ENSMUSG00000029439	26.1407	-1.02233	0.474188	-2.15596	0.0310866	0.548816	Sfswap
ENSMUSG00000040782	25.9033	-1.00009	0.455081	-2.1976	0.0279775	0.476484	Cop1		ENSMUSG00000026258	118.135	3.10839	1.10726	2.80729	0.00499601	0.0785942	3110079O15Rik		ENSMUSG00000034621	33.4104	-1.08187	0.517371	-2.09109	0.0365202	0.658628	Gpatch8		ENSMUSG00000059447	9.53165	1.00792	0.513053	1.96455	0.0494664	0.873819	Hadhb		ENSMUSG00000030060	9.51003	2.23378	1.03237	2.16375	0.0304838	0.548816	Hmces
ENSMUSG00000052299	32.944	-1.26497	0.57397	-2.2039	0.0275315	0.476484	Ltn1		ENSMUSG00000029781	199.651	1.58006	0.56283	2.80734	0.00499526	0.0785942	Fkbp9		ENSMUSG00000052726	12.7782	-1.68593	0.806092	-2.09149	0.0364845	0.658628	Kcnt2		ENSMUSG00000062006	28.8426	0.51551	0.263726	1.95472	0.050616	0.873819	Rpl34		ENSMUSG00000031227	2.11726	-1.16434	0.541277	-2.15109	0.0314689	0.548816	Magee1
ENSMUSG00000057409	9.32467	-1.82316	0.829354	-2.19829	0.0279282	0.476484	Zfp53		ENSMUSG00000034656	5.56215	-3.32309	1.18354	-2.80775	0.00498895	0.0785942	Cacna1a		ENSMUSG00000022750	20.0463	-1.6269	0.778959	-2.08856	0.0367474	0.661521	Klhl22		ENSMUSG00000062329	143.607	-1.90372	0.971848	-1.95886	0.0501289	0.873819	Cytl1		ENSMUSG00000031766	0.499201	-1.14696	0.531792	-2.15679	0.0310221	0.548816	Slc12a3
ENSMUSG00000061897	1.90043	-1.6147	0.733948	-2.20003	0.0278051	0.476484	Gm14292		ENSMUSG00000082791	3.27375	-2.38936	0.851247	-2.80689	0.00500216	0.0785942	Gm4875		ENSMUSG00000004947	12.7957	-1.13531	0.545493	-2.08125	0.0374115	0.662774	Dtx2		ENSMUSG00000066149	8.54884	-1.46951	0.756019	-1.94375	0.0519258	0.873819	Cdc26		ENSMUSG00000036006	0.315047	-1.17992	0.545895	-2.16144	0.0306614	0.548816	Fam65b
ENSMUSG00000030452	12.4224	-1.41825	0.646384	-2.19413	0.0282263	0.477863	Nipa2		ENSMUSG00000025872	12.2227	2.96846	1.05876	2.80373	0.00505155	0.0787314	Thoc3		ENSMUSG00000009281	70.3804	-1.01782	0.488927	-2.08174	0.0373665	0.662774	Rarres2		ENSMUSG00000078941	7.46999	-1.52977	0.782965	-1.95382	0.0507224	0.873819	Ak6		ENSMUSG00000037679	64.0219	-0.825063	0.383676	-2.15042	0.0315221	0.548816	Inf2
ENSMUSG00000047407	4.16939	-1.87023	0.852642	-2.19345	0.028275	0.477863	Tgif1		ENSMUSG00000031328	402.583	-1.44437	0.515141	-2.80384	0.00504977	0.0787314	Flna		ENSMUSG00000024098	153.536	0.583819	0.280259	2.08314	0.0372387	0.662774	Twsg1		ENSMUSG00000079614	15.1087	1.31278	0.673936	1.94794	0.0514226	0.873819	Seh1l		ENSMUSG00000037904	0.939837	2.12098	0.987116	2.14867	0.0316608	0.548816	Ankrd9
ENSMUSG00000024516	18.6213	1.49366	0.681822	2.19068	0.0284747	0.48037	Sec11c		ENSMUSG00000031805	4.54143	3.07051	1.09464	2.80505	0.00503083	0.0787314	Jak3		ENSMUSG00000026249	562.533	-0.82692	0.397488	-2.08036	0.0374923	0.662774	Serpine2		ENSMUSG00000006782	9.00049	1.98274	1.02608	1.93235	0.0533159	0.874678	Cnp		ENSMUSG00000037979	2.57653	1.52733	0.709477	2.15275	0.0313381	0.548816	Ccdc92
ENSMUSG00000020387	40.7793	-1.13827	0.520754	-2.18581	0.0288295	0.485478	Jade2		ENSMUSG00000053716	8.82528	2.73646	0.975797	2.80434	0.00504201	0.0787314	Dusp7		ENSMUSG00000027358	33.8286	1.1357	0.546472	2.07824	0.0376873	0.662774	Bmp2		ENSMUSG00000020594	40.0515	-0.68977	0.357185	-1.93113	0.053467	0.874678	Pum2		ENSMUSG00000038374	8.37435	1.24118	0.576646	2.15242	0.0313642	0.548816	Rbm8a
ENSMUSG00000063895	7.57391	1.71787	0.786478	2.18426	0.028943	0.486514	Nupl1		ENSMUSG00000073982	48.7364	-2.33822	0.835001	-2.80027	0.00510607	0.0794379	Rhog		ENSMUSG00000030741	20.8526	1.51885	0.73059	2.07894	0.037623	0.662774	Spns1		ENSMUSG00000021275	8.43884	-1.85549	0.960944	-1.9309	0.0534956	0.874678	Tecpr2		ENSMUSG00000039463	8.34152	-2.20307	1.02208	-2.15548	0.0311245	0.548816	Slc9a8
ENSMUSG00000027848	436.037	-0.735765	0.337102	-2.18262	0.0290639	0.486795	Olfml3		ENSMUSG00000027660	152.808	-1.55317	0.554799	-2.79952	0.00511789	0.079479	Skil		ENSMUSG00000031849	2749.2	1.13188	0.543306	2.08332	0.0372222	0.662774	Comp		ENSMUSG00000022099	23.9595	-1.66062	0.856447	-1.93896	0.0525057	0.874678	Dmtn		ENSMUSG00000042213	1.9444	1.99707	0.92898	2.14974	0.0315755	0.548816	Zfand4
ENSMUSG00000029469	12.084	-1.7942	0.822026	-2.18265	0.0290616	0.486795	Ift81		ENSMUSG00000024952	17.9832	2.68799	0.960484	2.79858	0.0051328	0.0795676	Rps6ka4		ENSMUSG00000033760	24.9257	1.18549	0.568441	2.08552	0.0370224	0.662774	Rbm4b		ENSMUSG00000022940	6.41901	-1.70984	0.880904	-1.941	0.0522582	0.874678	Pigp		ENSMUSG00000046808	29.787	1.2503	0.581636	2.14962	0.0315851	0.548816	Atp10d
ENSMUSG00000005514	67.43	-1.07361	0.492226	-2.18114	0.0291734	0.487221	Por		ENSMUSG00000051000	4.30151	3.15547	1.1283	2.79666	0.00516335	0.079898	Fam160a1		ENSMUSG00000034135	43.9999	-0.958741	0.460935	-2.07999	0.0375265	0.662774	Sik3		ENSMUSG00000025134	48.8361	0.847437	0.438418	1.93294	0.0532434	0.874678	Alyref		ENSMUSG00000049488	3.67739	-2.28127	1.06311	-2.14584	0.0318856	0.548816	Tmem67
ENSMUSG00000026469	12.5307	1.65652	0.75957	2.18086	0.0291936	0.487221	Xpr1		ENSMUSG00000021361	35.1702	-2.37778	0.850854	-2.79458	0.00519678	0.0802717	Tmem14c		ENSMUSG00000035048	6.09325	0.827835	0.398062	2.07967	0.0375562	0.662774	Anapc13		ENSMUSG00000026933	7.21737	1.58383	0.820118	1.93122	0.053456	0.874678	Camsap1		ENSMUSG00000050910	62.0945	0.811577	0.375679	2.16029	0.0307499	0.548816	Cdr2l
ENSMUSG00000022604	5.13484	-2.06945	0.949713	-2.17903	0.0293298	0.487876	Cep97		ENSMUSG00000017999	14.4246	2.63809	0.944766	2.79233	0.00523307	0.0806882	Ddx27		ENSMUSG00000061482	4.20466	1.28832	0.619546	2.07946	0.0375753	0.662774	Hist1h4d		ENSMUSG00000026987	64.8147	0.707575	0.365741	1.93463	0.0530354	0.874678	Baz2b		ENSMUSG00000051228	0.790311	-1.16845	0.542132	-2.1553	0.0311387	0.548816	Nyx
ENSMUSG00000028796	32.5078	-0.963971	0.442425	-2.17883	0.029344	0.487876	Phc2		ENSMUSG00000001998	10.9661	-3.38411	1.21302	-2.78983	0.00527363	0.0809685	Ap4e1		ENSMUSG00000065954	49.9399	-0.771238	0.370097	-2.08388	0.0371709	0.662774	Tacc1		ENSMUSG00000029647	91.3648	0.598239	0.309635	1.93208	0.0533496	0.874678	Pan3		ENSMUSG00000052613	0.600721	-1.35401	0.630251	-2.14836	0.031685	0.548816	Pcdh15
ENSMUSG00000035835	25.3131	-1.10793	0.508793	-2.17756	0.0294389	0.487876	Plppr3		ENSMUSG00000024259	4.75676	2.65559	0.951795	2.79009	0.00526936	0.0809685	Slc25a46		ENSMUSG00000098973	3743.72	0.345509	0.166097	2.08016	0.0375107	0.662774	Mir6236		ENSMUSG00000040596	20.0076	1.24709	0.646025	1.93041	0.0535561	0.874678	Pogk		ENSMUSG00000052934	2.64736	1.69695	0.784685	2.16259	0.0305725	0.548816	Fbxo31
ENSMUSG00000038264	59.358	-1.05987	0.486732	-2.17752	0.0294417	0.487876	Sema7a		ENSMUSG00000025823	41.9751	1.86627	0.669451	2.78776	0.00530741	0.0809685	Pdia4		ENSMUSG00000078862	1.30542	-1.61833	0.779334	-2.07655	0.0378432	0.664335	Gm14326		ENSMUSG00000042700	18.8528	1.26681	0.655619	1.93223	0.0533315	0.874678	Sipa1l1		ENSMUSG00000054723	1.08868	2.51275	1.17098	2.14585	0.0318853	0.548816	Vmac
ENSMUSG00000009585	27.1828	-1.38915	0.638728	-2.17487	0.02964	0.490293	Apobec3		ENSMUSG00000038489	4.90689	2.04935	0.734707	2.78934	0.00528158	0.0809685	Polr2l		ENSMUSG00000022261	349.986	-0.671387	0.323681	-2.07423	0.0380583	0.665751	Sdc2		ENSMUSG00000045973	19.0075	1.14664	0.591802	1.93754	0.0526794	0.874678	Slc25a51		ENSMUSG00000081633	3.7729	2.03928	0.94579	2.15617	0.0310705	0.548816	Gm8522
ENSMUSG00000005312	30.1591	1.04841	0.482716	2.1719	0.0298632	0.492264	Ubqln1		ENSMUSG00000047139	118.92	-2.98653	1.07107	-2.78836	0.00529758	0.0809685	Cd24a		ENSMUSG00000036591	75.6006	-0.733246	0.353486	-2.07433	0.0380491	0.665751	Arhgap21		ENSMUSG00000046836	9.13113	1.3302	0.689129	1.93026	0.0535747	0.874678	Brox		ENSMUSG00000103151	4.69434	2.30607	1.07253	2.15012	0.0315456	0.548816	Gm38292
ENSMUSG00000031577	3.29759	-2.01427	0.927638	-2.17139	0.0299015	0.492264	Tti2		ENSMUSG00000063897	11.9016	-2.49118	0.893553	-2.78795	0.00530425	0.0809685	CAAA01118383.1		ENSMUSG00000018412	36.7018	0.888052	0.428466	2.07263	0.0382065	0.665779	Kansl1		ENSMUSG00000048915	14.2911	-1.83691	0.947481	-1.93873	0.0525338	0.874678	Efna5		ENSMUSG00000024981	34.2989	0.979885	0.457234	2.14307	0.0321076	0.55069	Acsl5
ENSMUSG00000064370	1432.83	-0.433236	0.199539	-2.17119	0.0299172	0.492264	mt-Cytb		ENSMUSG00000035236	5.07002	2.53825	0.910721	2.78707	0.00531863	0.0809967	Scai		ENSMUSG00000027342	23.7772	0.75929	0.366446	2.07204	0.0382616	0.665779	Pcna		ENSMUSG00000051319	3.8335	-1.84406	0.955188	-1.93057	0.0535367	0.874678	1500011K16Rik		ENSMUSG00000029648	218.566	-0.52116	0.243134	-2.14351	0.0320719	0.55069	Flt1
ENSMUSG00000028124	10.6464	-1.54798	0.713218	-2.17042	0.0299752	0.492353	Gclm		ENSMUSG00000026074	53.0994	-1.79808	0.646305	-2.78209	0.00540103	0.0812664	Map4k4		ENSMUSG00000062867	10.9755	0.744683	0.359242	2.07293	0.0381789	0.665779	Impdh2		ENSMUSG00000058799	14.4469	0.985555	0.510326	1.93122	0.0534553	0.874678	Nap1l1		ENSMUSG00000020638	1.42713	1.55731	0.727476	2.1407	0.0322981	0.552686	Cmpk2
ENSMUSG00000028945	34.4248	1.05164	0.485454	2.1663	0.0302881	0.493061	Rheb		ENSMUSG00000026478	88.648	-2.20151	0.79161	-2.78105	0.00541833	0.0812664	Lamc1		ENSMUSG00000058745	1.56607	1.11283	0.537597	2.07	0.0384523	0.667924	Gm9174		ENSMUSG00000073758	8.208	-1.88387	0.972034	-1.93807	0.0526145	0.874678	Sh3d21		ENSMUSG00000030137	0.476285	-1.30037	0.607591	-2.14021	0.0323374	0.552686	Tuba8
ENSMUSG00000030539	17.9419	-1.34833	0.622103	-2.16737	0.0302063	0.493061	Sema4b		ENSMUSG00000026577	3.37718	3.28827	1.18181	2.78241	0.00539576	0.0812664	Blzf1		ENSMUSG00000021754	14.1779	1.45046	0.701558	2.06749	0.0386884	0.66913	Map3k1		ENSMUSG00000032407	57.1205	0.816262	0.423129	1.92911	0.0537175	0.875473	U2surp		ENSMUSG00000022773	0.813583	1.699	0.794756	2.13776	0.0325363	0.553758	Ypel1
ENSMUSG00000031903	21.0109	1.59564	0.736554	2.16636	0.0302834	0.493061	Pla2g15		ENSMUSG00000033021	18.9916	2.40641	0.865178	2.78141	0.00541241	0.0812664	Gmppa		ENSMUSG00000022507	64.6737	0.800266	0.387296	2.06629	0.0388009	0.66913	1810013L24Rik		ENSMUSG00000104052	14.8524	1.41667	0.734672	1.92831	0.0538171	0.875563	Gm38125		ENSMUSG00000023932	6.65956	1.53027	0.715972	2.13734	0.0325707	0.553758	Cdc5l
ENSMUSG00000038024	30.0489	-1.17186	0.541245	-2.16511	0.0303792	0.493061	Dennd4c		ENSMUSG00000034168	18.7329	2.31817	0.833606	2.7809	0.00542089	0.0812664	Irf2bpl		ENSMUSG00000028600	60.6479	-1.35566	0.656281	-2.06567	0.0388597	0.66913	Podn		ENSMUSG00000006058	15.1352	-1.25961	0.655771	-1.92081	0.0547558	0.878846	Snf8		ENSMUSG00000078784	3.40308	-1.45719	0.68135	-2.13869	0.0324612	0.553758	1810022K09Rik
ENSMUSG00000044617	7.92365	-2.16866	1.00169	-2.165	0.0303877	0.493061	Zbtb39		ENSMUSG00000037773	4.81062	2.88491	1.03598	2.78471	0.00535754	0.0812664	Pced1a		ENSMUSG00000043556	5.87131	-2.12199	1.02721	-2.06577	0.0388498	0.66913	Fbxl7		ENSMUSG00000020166	18.0203	1.14715	0.597141	1.92107	0.0547232	0.878846	Cnot2		ENSMUSG00000005907	6.4332	-2.30804	1.0809	-2.13529	0.0327374	0.555624	Pex1
ENSMUSG00000063884	15.6661	-1.46938	0.677964	-2.16734	0.0302091	0.493061	Ptcd3		ENSMUSG00000041236	41.0071	-2.35831	0.847589	-2.78238	0.00539626	0.0812664	Vps41		ENSMUSG00000056515	147.321	0.753289	0.364615	2.06599	0.0388297	0.66913	Rab31		ENSMUSG00000020948	15.0372	-2.01382	1.04639	-1.92453	0.0542878	0.878846	Klhl28		ENSMUSG00000036545	2.50126	1.3051	0.612028	2.13241	0.0329729	0.557677	Adamts2
ENSMUSG00000078238	3.71977	0.581973	0.268394	2.16836	0.0301316	0.493061	Gm12854		ENSMUSG00000065954	76.1917	-1.83138	0.658378	-2.78165	0.0054083	0.0812664	Tacc1		ENSMUSG00000073411	835.503	-0.389679	0.18873	-2.06474	0.0389477	0.669481	H2-D1		ENSMUSG00000024944	10.346	-1.64645	0.855782	-1.92391	0.0543661	0.878846	Arl2		ENSMUSG00000040128	70.3056	0.679297	0.31852	2.13267	0.032952	0.557677	Pnrc1
ENSMUSG00000000711	3.52002	1.31723	0.610735	2.1568	0.0310214	0.493911	Rab5b		ENSMUSG00000107092	5.71043	-1.85088	0.66469	-2.78457	0.00535988	0.0812664	Gm7993		ENSMUSG00000078440	27.9182	-1.36345	0.66108	-2.06245	0.0391647	0.672045	Dohh		ENSMUSG00000026579	0.522592	-1.1187	0.582335	-1.92106	0.0547239	0.878846	F5		ENSMUSG00000045281	0.364247	-1.13232	0.53121	-2.1316	0.0330401	0.557845	Gpr20
ENSMUSG00000002718	16.2974	-1.37923	0.638673	-2.15952	0.0308097	0.493911	Cse1l		ENSMUSG00000038518	28.8942	-2.35938	0.849305	-2.77802	0.0054692	0.0818136	Jarid2		ENSMUSG00000020272	3.46788	-2.04814	0.994209	-2.06007	0.0393919	0.673784	Stk10		ENSMUSG00000031158	8.54721	-1.88784	0.98068	-1.92504	0.0542249	0.878846	Timm17b		ENSMUSG00000004568	2.23643	1.86512	0.882339	2.11384	0.034529	0.558695	Arhgef18
ENSMUSG00000005034	31.933	-1.18577	0.548378	-2.16232	0.0305933	0.493911	Prkacb		ENSMUSG00000067586	3.90583	3.01346	1.08492	2.77759	0.00547631	0.0818136	S1pr3		ENSMUSG00000021109	93.9701	0.749547	0.363919	2.05965	0.0394317	0.673784	Hif1a		ENSMUSG00000036545	1.23512	-1.57817	0.821119	-1.92198	0.0546087	0.878846	Adamts2		ENSMUSG00000014353	20.7448	-1.67748	0.790289	-2.12261	0.0337863	0.558695	Tmem87b
ENSMUSG00000021843	35.4146	-0.932496	0.431058	-2.16327	0.0305203	0.493911	Ktn1		ENSMUSG00000020677	7.26395	3.28968	1.18547	2.775	0.00552021	0.082052	Ddx52		ENSMUSG00000079478	5.38906	2.04413	0.992659	2.05925	0.0394702	0.673784	Sssca1		ENSMUSG00000051351	23.7102	1.54957	0.806864	1.92048	0.0547967	0.878846	Zfp46		ENSMUSG00000024975	13.5158	-1.3273	0.62476	-2.1245	0.0336287	0.558695	Pdcd4
ENSMUSG00000025790	24.7722	1.28277	0.593554	2.16116	0.030683	0.493911	Slco3a1		ENSMUSG00000022836	23.3727	2.50089	0.901635	2.77373	0.00554173	0.082052	Mylk		ENSMUSG00000022635	20.972	0.83451	0.405651	2.05721	0.039666	0.675961	Zcrb1		ENSMUSG00000075053	16.5738	-0.967463	0.504106	-1.91917	0.0549633	0.878846	Vdac3-ps1		ENSMUSG00000026600	13.9591	-1.63165	0.767781	-2.12515	0.0335737	0.558695	Soat1
ENSMUSG00000028032	26.6081	1.52616	0.707179	2.15809	0.0309207	0.493911	Papss1		ENSMUSG00000024423	52.6639	-2.10422	0.758136	-2.77552	0.00551134	0.082052	Impact		ENSMUSG00000031485	27.3579	-1.18897	0.578243	-2.05618	0.039765	0.676484	Plpbp		ENSMUSG00000097149	1.52143	1.95579	1.01896	1.9194	0.0549336	0.878846	G630030J09Rik		ENSMUSG00000026603	5.24475	-1.65291	0.777305	-2.12647	0.0334644	0.558695	Smyd2
ENSMUSG00000028134	31.1713	-1.03618	0.480046	-2.1585	0.0308893	0.493911	Ptbp2		ENSMUSG00000047907	8.69344	-2.59213	0.934199	-2.77471	0.00552507	0.082052	Tshz2		ENSMUSG00000031585	13.8988	1.60328	0.780676	2.05371	0.0400042	0.679385	Gtf2e2		ENSMUSG00000000532	4.59687	1.62919	0.850949	1.91456	0.0555492	0.880527	Acvr1b		ENSMUSG00000027291	24.3803	-1.16863	0.552748	-2.11422	0.0344962	0.558695	Vps39
ENSMUSG00000048000	34.6649	-1.1605	0.537126	-2.16057	0.0307288	0.493911	Gigyf2		ENSMUSG00000059412	86.5056	3.97159	1.43236	2.77276	0.00555829	0.082052	Fxyd2		ENSMUSG00000048376	28.9148	-1.56124	0.761349	-2.05062	0.0403038	0.682133	F2r		ENSMUSG00000014932	50.085	0.941211	0.491074	1.91664	0.0552838	0.880527	Yes1		ENSMUSG00000027470	0.772266	-1.28214	0.605575	-2.11723	0.0342402	0.558695	Mylk2
ENSMUSG00000049106	20.6996	-1.54308	0.714961	-2.15827	0.0309069	0.493911	Dcaf5		ENSMUSG00000073867	128.435	-0.911105	0.328594	-2.77274	0.00555867	0.082052	AA474408		ENSMUSG00000073775	5.74733	-2.04855	0.998786	-2.05104	0.040263	0.682133	Kti12		ENSMUSG00000020610	4.42903	1.98869	1.03882	1.91438	0.0555716	0.880527	Amz2		ENSMUSG00000029176	21.7782	-1.61611	0.76217	-2.1204	0.0339721	0.558695	Anapc4
ENSMUSG00000053332	50.8661	-0.862602	0.399397	-2.15976	0.0307912	0.493911	Gas5		ENSMUSG00000082360	1.00037	-1.70862	0.616111	-2.77324	0.00555011	0.082052	Gm8814		ENSMUSG00000019278	76.0474	-1.98303	0.96876	-2.04697	0.0406608	0.687	Dpep1		ENSMUSG00000033526	2.56036	-2.23026	1.16435	-1.91546	0.0554344	0.880527	Ppip5k1		ENSMUSG00000029196	4.65424	1.82507	0.86081	2.12018	0.033991	0.558695	Tada2b
[truncated: 9,315 more rows]

## Sheet: Supplementary Table 3
Under detection limit in both young and old				Detected in all young but not old samples				Significantly changed
[truncated: 38 more rows]

[truncated: 1 more sheets: Supplementary Table 4]
